# Supplementary material for: Hypermethylation of mismatch repair gene hMSH2 associates with platinum-resistant disease in epithelial ovarian cancer
Source: Clin Epigenetics. 2019 Oct 30;11:153. doi: 10.1186/s13148-019-0748-4 (PMC6822346; doi:10.1186/s13148-019-0748-4)
Supplement: Supplementary file 3 — Additional file 3: Table S2. Thestatistics analysis data of 276 genes with differential methylation regions between platinum-resistant EOC tissues and platinum-sensitive EOC tissues through RRBS assay. [file 13148_2019_748_MOESM3_ESM.xlsx]

## Sheet: A_VS_B_0.5_10.DMR.ML.descriptio
Chr	Start	End	Class	CGIs_info	T2a	T3a	T4a	T5a	T6a	T7a	T8a	T9a	T2b	T3b	T4b	T5b	T6b	T7b	T8b	T9b	Width	mean.meth.diff	num.CpGs	num.DMCs	DMR.pvalue	DMR.qvalue	Chr	ChrStart	ChrEnd	ID	Length	Description	Hyper/Hypo
NC_000011.10	2909634	2909726	CpG	NC_000011.10:2909059-2909863:CGIs	13	72.37	76.66	76.64	77.73	6.97	69.27	74.11	74.91	74.82	84.8	84.05	81.87	82.23	64.32	52.42	92	-21.7336	11	3	1.09e-25	CpG	NC_000011.10	2909577	2909710	SLC22A18_exon	76	miss	Hypo
NC_000021.9	36104885	36104992	CpG	miss	0	54.98	0	5.15	15.07	8.06	6.62	84.02	36.98	73.44	87.91	0	27.25	84.17	0	28.95	107	-22.0729	6	2	1.66e-25	CpG	NC_000021.9	36098259	36126486	LOC100133286_introns	107	gi|426392968|ref|XP_004062807.1|/670/1e-83/PREDICTED: uncharacterized protein LOC101130031 [Gorilla gorilla gorilla]/gi|338827717|ref|NR_040084.1|/1221/0.0/Homo sapiens uncharacterized LOC100133286 (LOC100133286), long non-coding RNA/P16152/ 193/1e-56/Carbonyl reductase [NADPH] 1/all0352/70.9/3e-13/COG1028/pfam00106/adh_short/short chain dehydrogenase. This family contains a wide variety of dehyd…	Hypo
NC_000013.11	37069465	37069715	CpG	miss	55.47	42.58	11.19	37.77	6.6	65.96	33.36	57.78	5.7	10.11	2.28	3.81	33.65	9.3	44.18	57.26	250	21.1204	13	5	4.69e-24	miss	miss	miss	miss	miss	miss	miss	Hyper
NC_000001.11	119008210	119008318	CpG	NC_000001.11:119006521-119008697:CGIs	4.65	2.29	3.92	2.51	36.45	6.12	2.78	27.52	7.42	59.95	49.57	59.04	14.1	51.16	4.41	2.71	108	-20.3879	8	4	1.59e-23	miss	miss	miss	miss	miss	miss	miss	Hypo
NC_000009.12	68307638	68307770	CpG	NC_000009.12:68307129-68307807:CGIs	40.14	21.78	57.95	26.63	4.5	26.77	38.31	54.84	72.32	67.8	74.88	63.87	41.71	65.3	25	37.93	132	-20.2362	8	3	3.86e-23	CpG	NC_000009.12	68306531	68307824	LOC107987077_exon	132	miss	Hypo
NC_000006.12	133892848	133892955	CpG	NC_000006.12:133892821-133893213:CGIs	4.16	20.27	51.08	22.57	14.34	6.14	13.56	38.11	61.6	33.79	2.89	69.6	19.01	64.99	34.04	30.89	107	-19.16	7	3	8.12e-23	CpG	NC_000006.12	133892257	133893154	TCF21_introns	107	gi|38202237|ref|NP_003197.2|/707/5e-83/transcription factor 21 [Homo sapiens]/gi|208609971|ref|NM_198392.2|/3208/0.0/Homo sapiens transcription factor 21 (TCF21), transcript variant 1, mRNA/O43680/ 276/8e-90/Transcription factor 21/././././pfam00010/HLH/Helix-loop-helix DNA-binding domain./GO:0001658|branching involved in ureteric bud morphogenesis;GO:0014707|branchiomeric skeletal muscle develop…	Hypo
NC_000018.10	34159226	34159748	CpG	NC_000018.10:34159083-34159558:CGIs	0	2.12	67.65	37.32	71.31	6.34	1.93	55.72	5.12	48.52	2.38	0	4.09	11.35	2.46	3.08	522	21.4844	17	6	2.85e-22	CpG	NC_000018.10	34130020	34222019	NOL4_introns	522	gi|148235600|ref|NP_003778.2|/3140/0.0/nucleolar protein 4 isoform 1 [Homo sapiens]/gi|309951077|ref|NM_003787.4|/3957/0.0/Homo sapiens nucleolar protein 4 (NOL4), transcript variant 1, mRNA/O94818/ 285/5e-82/Nucleolar protein 4/././././pfam13705/TRC8_N/TRC8 N-terminal domain. This region is found at the N-terminus of the TRC8 protein. TRC8 is an E3 ubiquitin-protein ligase also known as RNF139. …	Hyper
NC_000004.12	72031966	72032093	CpG	NC_000004.12:72031847-72032247:CGIs	0	2.83	0	0	0	1.48	0	24.44	87.95	0	0	1.81	0	30.93	0	4.17	127	-22.7964	8	3	3.66e-22	CpG	NC_000004.12	72031803	72032200	NPFFR2_exon	127	miss	Hypo
NC_000002.12	239020592	239020736	CpG	miss	65.02	51.81	19.42	34.11	74.18	74.9	42.89	41.95	10.4	15.25	1.85	21.4	41.68	22.13	23.4	77.01	144	20.822	7	2	4.1e-22	miss	miss	miss	miss	miss	miss	miss	Hyper
NC_000007.14	149415157	149415308	CpG	NC_000007.14:149415215-149415454:CGIs	9.92	46.05	1.5	2.11	73.91	1.96	0	33.59	6.94	52.96	75.2	90.28	28.02	66.74	54.44	19.45	151	-19.6663	10	2	1.61e-21	CpG	NC_000007.14	149415209	149417209	TRC-GCA11-1_up	99	gi|7505031|pir||T16514/119/8e-08/hypothetical protein K01A12.1 - Caenorhabditis elegans/gi|634721721|tpe|HG983701.1|/72/5e-29/TPA: Homo sapiens tRNA-Cys-GCA-11-1 gene/././././././././pfam14385/DUF4416/Domain of unknown function (DUF4416). This family of proteins is functionally uncharacterized. This family of proteins is found in bacteria. Proteins in this family are typically between 176 and 187…	Hypo
NC_000006.12	164792401	164792431	CpG	miss	93.48	81.99	81.67	54.88	77.73	96.1	0	81.55	95.62	91.25	97.12	89.05	57.14	93.75	45.47	88.33	30	-29.5634	3	3	2.1e-21	miss	miss	miss	miss	miss	miss	miss	Hypo
NC_000008.11	142729096	142729255	CpG	miss	44.06	67.27	48.29	69.76	62.7	76.05	41.55	78.64	57.69	62.07	8.14	80.76	17.6	52.43	43.58	72.31	159	18.8594	8	1	2.47e-21	CpG	NC_000008.11	142728960	142729490	THEM6_exon	159	miss	Hyper
NC_000006.12	36131252	36131362	CpG	miss	46.58	14.48	1.18	25.81	20.9	70.54	3.59	17.68	0.85	3.33	0	0	1.25	0.68	0.98	37.13	110	18.4158	12	1	1.09e-20	CpG	NC_000006.12	36131270	36131400	MAPK13_exon	92	miss	Hyper
NC_000001.11	223748984	223749109	CpG	NC_000001.11:223748640-223749342:CGIs	11.14	35.13	67.97	3.57	11.08	2.08	2.25	44.98	8.7	70.98	68.05	0	70.71	78.39	29.75	4.33	125	-20.4323	9	3	1.93e-20	CpG	NC_000001.11	223749038	223749122	CAPN2_exon	71	miss	Hypo
NC_000017.11	7174264	7174356	CpG	NC_000017.11:7173702-7174569:CGIs	2.52	28.57	3.64	41.07	64.74	0	24.95	38.72	67.08	62.93	57.35	73.08	43.03	8.89	72.47	34.67	92	-25.204	7	5	2.66e-20	CpG	NC_000017.11	7174289	7174373	ASGR1_introns	67	gi|308387363|ref|NP_001184145.1|/1282/1e-173/asialoglycoprotein receptor 1 isoform b [Homo sapiens]/gi|319655547|ref|NM_001671.4|/1504/0.0/Homo sapiens asialoglycoprotein receptor 1 (ASGR1), transcript variant 1, mRNA/P07306/ 494/2e-172/Asialoglycoprotein receptor 1/././././pfam03954/Lectin_N/Hepatic lectin, N-terminal domain./GO:0031668|cellular response to extracellular stimulus;GO:0006898|rece…	Hypo
NC_000011.10	1978876	1978979	CpG	miss	64.24	49.05	2.12	27.18	2.78	84.32	3.41	14.96	0	5.18	0	2.29	3.51	2.78	25.98	65.13	103	19.8985	7	2	4.59e-20	CpG	NC_000011.10	1972758	1983208	MRPL23_introns	103	gi|767966301|ref|XP_011518575.1|/1278/3e-176/PREDICTED: 39S ribosomal protein L23, mitochondrial isoform X1 [Homo sapiens]/gi|31745254|gb|AC051649.21|/1657/0.0/Homo sapiens chromosome 11, clone RP11-534I22, complete sequence/Q16540/ 313/5e-107/39S ribosomal protein L23, mitochondrial/PM1413/51.6/8e-08/COG0089/pfam00276/Ribosomal_L23/Ribosomal protein L23./GO:0032543|mitochondrial translation;GO:0…	Hyper
NC_000019.10	14972852	14972967	CpG	miss	39.2	54.82	65.25	24.05	27.63	68.91	19.65	68.1	63.12	73.37	56.41	80.04	62.2	83.61	19.07	66.85	115	-18.9159	12	2	3.3e-19	CpG	NC_000019.10	14972705	14972917	SLC1A6_exon	65	miss	Hypo
NC_000019.10	14972852	14972967	CpG	miss	39.2	54.82	65.25	24.05	27.63	68.91	19.65	68.1	63.12	73.37	56.41	80.04	62.2	83.61	19.07	66.85	115	-18.9159	12	2	3.3e-19	CpG	NC_000019.10	14972705	14972918	SLC1A6_exon	66	miss	Hypo
NC_000018.10	78124357	78124517	CpG	miss	37.96	73.23	59.58	17.91	3.33	18.35	11.93	72.91	68.9	80.03	76.26	48.34	36.03	83.67	22.92	64.8	160	-18.8282	7	2	3.61e-19	miss	miss	miss	miss	miss	miss	miss	Hypo
NC_000010.11	77605097	77605244	CpG	miss	54.23	73.17	45.87	76	63.38	81.14	60.78	76.24	8.61	68.97	7.25	75.83	32.78	80.45	61.09	69.3	147	20.2089	4	2	3.89e-19	CpG	NC_000010.11	77493929	77634104	KCNMA1_introns	147	gi|767962808|ref|XP_011538075.1|/6256/0.0/PREDICTED: calcium-activated potassium channel subunit alpha-1 isoform X1 [Homo sapiens]/gi|530393582|ref|XM_005269778.1|/12153/0.0/PREDICTED: Homo sapiens potassium channel, calcium activated large conductance subfamily M alpha, member 1 (KCNMA1), transcript variant X9, mRNA/Q08460/2136/0.0/Calcium-activated potassium channel subunit alpha-1/BS_yugO_2/63…	Hyper
NC_000019.10	17896629	17896740	CpG	miss	51.73	45.17	67.19	29.26	18.74	64.91	40.19	78.76	68.01	72.53	40.98	79.26	77.18	57.42	40.56	69.06	111	-14.7776	12	1	4.17e-19	miss	miss	miss	miss	miss	miss	miss	Hypo
NC_000015.10	78405455	78405544	CpG	miss	14	47.34	37.73	59.34	69.87	12.69	31.65	39.61	18.21	71.78	73.47	79.53	22.95	76.01	76.72	60.54	89	-21.4607	6	2	1.02e-18	CpG	NC_000015.10	78404049	78406050	LOC105370912_up	89	gi|355755786|gb|EHH59533.1|/313/1e-30/hypothetical protein EGM_09670, partial [Macaca fascicularis]/gi|18860754|gb|AC011270.9|/1336/0.0/Homo sapiens chromosome 15, clone RP11-5O23, complete sequence/Q8NHA8/65.9/3e-10/Olfactory receptor 1F12/././././pfam13900/GVQW/Putative binding domain. This short domain is often found nested inside other longer domains. The function is not known, but the domain…	Hypo
NC_000015.10	78405455	78405544	CpG	miss	14	47.34	37.73	59.34	69.87	12.69	31.65	39.61	18.21	71.78	73.47	79.53	22.95	76.01	76.72	60.54	89	-21.4607	6	2	1.02e-18	CpG	NC_000015.10	78404072	78406050	LOC105370912_up	89	gi|355755786|gb|EHH59533.1|/313/1e-30/hypothetical protein EGM_09670, partial [Macaca fascicularis]/gi|18860754|gb|AC011270.9|/1336/0.0/Homo sapiens chromosome 15, clone RP11-5O23, complete sequence/Q8NHA8/65.9/3e-10/Olfactory receptor 1F12/././././pfam13900/GVQW/Putative binding domain. This short domain is often found nested inside other longer domains. The function is not known, but the domain…	Hypo
NC_000007.14	1331144	1331225	CpG	miss	33.19	82.26	45.54	34.56	34.84	58.27	51.02	92.27	88.03	82.76	81.64	88.71	68.68	90.21	50.87	73.97	81	-17.965	11	1	1.73e-18	miss	miss	miss	miss	miss	miss	miss	Hypo
NC_000018.10	12307505	12307853	CpG	NC_000018.10:12307555-12309044:CGIs	0.71	0	1.53	14.15	36.13	4.14	10.13	32.74	21.29	43.35	9.55	67.74	9.2	14.92	1.27	0.6	348	-18.2917	10	2	3.83e-18	miss	miss	miss	miss	miss	miss	miss	Hypo
NC_000016.10	6483864	6483938	CpG	NC_000016.10:6483018-6483982:CGIs	28.23	3.8	63.28	22.22	8.33	5.31	0	52.51	54.53	81.41	20.08	67.67	3.06	71.26	27.62	33.01	74	-20.4171	9	3	3.86e-18	CpG	NC_000016.10	6483857	6483914	RBFOX1_exon	50	miss	Hypo
NC_000011.10	133833652	133833767	CpG	NC_000011.10:133832650-133833813:CGIs	71.49	62.24	7.78	40	32.08	79.61	22.25	84.81	49.92	35.92	0	0	13.96	12.09	47.42	70.4	115	22.9965	11	5	4.14e-18	miss	miss	miss	miss	miss	miss	miss	Hyper
NC_000012.12	104459298	104459379	CpG	miss	55.81	17.69	21.62	13.98	63.34	47.86	23.89	73.29	69.69	63.96	88.51	82.3	64.6	55.57	55.93	31.59	81	-18.2617	4	1	7.11e-18	CpG	NC_000012.12	104457529	104513171	CHST11_introns	81	gi|8923758|ref|NP_060883.1|/1913/0.0/carbohydrate sulfotransferase 11 isoform 1 [Homo sapiens]/gi|291219905|ref|NM_018413.5|/5768/0.0/Homo sapiens carbohydrate (chondroitin 4) sulfotransferase 11 (CHST11), transcript variant 1, mRNA/Q9NPF2/ 741/0.0/Carbohydrate sulfotransferase 11/././././pfam03567/Sulfotransfer_2/Sulfotransferase family. This family includes a variety of sulfotransferase enzymes…	Hypo
NC_000010.11	125448747	125448813	CpG	miss	4.32	38.97	12.31	5.05	40.38	6.25	1.69	3.18	64.61	38.99	54.13	78.37	12.21	3.46	6.68	13.1	66	-18.2422	5	1	7.38e-18	miss	miss	miss	miss	miss	miss	miss	Hypo
NC_000009.12	38687761	38687847	CpG	miss	45.6	49.45	17.34	53.16	66.7	79.82	75.21	78.86	42.65	23.19	73.99	10.09	19.51	52.09	21.9	38.32	86	18.133	12	1	9.8e-18	miss	miss	miss	miss	miss	miss	miss	Hyper
NC_000019.10	21440346	21440494	CpG	miss	3.03	79.25	18.69	45.95	72.05	18.08	64.55	79.45	73.33	83.84	60.27	84.48	78.57	72.9	46.78	65.01	148	-19.9595	6	1	2e-17	miss	miss	miss	miss	miss	miss	miss	Hypo
NC_000012.12	128388634	128388749	CpG	miss	8.04	42.53	67.31	11.41	0	0	41.28	54.23	54.17	63.89	76.7	76.21	29.51	71.71	14.66	18.17	115	-23.8984	5	3	2.14e-17	CpG	NC_000012.12	128294178	128414731	TMEM132C_introns	115	gi|767975955|ref|XP_011537300.1|/5543/0.0/PREDICTED: transmembrane protein 132C isoform X1 [Homo sapiens]/gi|282165713|ref|NM_001136103.2|/4947/0.0/Homo sapiens transmembrane protein 132C (TMEM132C), mRNA/Q8N3T6/2125/0.0/Transmembrane protein 132C/././././pfam00517/GP41/Retroviral envelope protein. This family includes envelope protein from a variety of retroviruses. It includes the GP41 subunit …	Hypo
NC_000019.10	7551006	7551342	CpG	NC_000019.10:7549899-7551372:CGIs	37.47	47.35	69.31	63.76	32.75	32.04	59.98	42.54	69.95	31.23	57.26	84.73	64.02	45.05	69.54	62.85	336	-16.8977	27	1	2.55e-17	CpG	NC_000019.10	7551107	7551361	PNPLA6_introns	235	gi|260656037|ref|NP_001159583.1|/7004/0.0/neuropathy target esterase isoform a [Homo sapiens]/gi|260656036|ref|NM_001166111.1|/4573/0.0/Homo sapiens patatin-like phospholipase domain containing 6 (PNPLA6), transcript variant 1, mRNA/Q8IY17/2594/0.0/Neuropathy target esterase/YML059c_2/ 306/1e-92/COG1752/pfam01734/Patatin/Patatin-like phospholipase. This family consists of various patatin glycopro…	Hypo
NC_000010.11	5199694	5199810	CpG	miss	46.25	66.52	55.52	19.75	32.21	65.94	46.16	64.51	70.52	71.22	67.29	72.16	52.55	70.37	61.21	59.93	116	-15.7234	4	1	2.85e-17	CpG	NC_000010.11	5196951	5200180	AKR1C4_introns	116	gi|308153631|sp|P17516.3|AK1C4_HUMAN/1738/0.0/RecName: Full=Aldo-keto reductase family 1 member C4; AltName: Full=3-alpha-HSD1; AltName: Full=3-alpha-hydroxysteroid dehydrogenase type I; AltName: Full=Chlordecone reductase; Short=CDR; AltName: Full=Dihydrodiol dehydrogenase 4; Short=DD-4; Short=DD4; AltName: Full=HAKRA/gi|325652082|ref|NM_001818.3|/1186/0.0/Homo sapiens aldo-keto reductase family…	Hypo
NC_000001.11	27350987	27351184	CpG	NC_000001.11:27349428-27351525:CGIs	10.56	45.48	32.58	11.75	8.56	11.95	28.31	82.51	81.4	61.36	69.46	68.27	80.15	37.57	26.43	69.11	197	-21.3177	13	5	4.63e-17	CpG	NC_000001.11	27350952	27351257	SYTL1_introns	197	gi|530361416|ref|XP_005246079.1|/2751/0.0/PREDICTED: synaptotagmin-like protein 1 isoform X1 [Homo sapiens]/gi|578799978|ref|XM_006710990.1|/2085/0.0/PREDICTED: Homo sapiens synaptotagmin-like 1 (SYTL1), transcript variant X2, mRNA/Q8IYJ3/ 248/0.0/Synaptotagmin-like protein 1/././././pfam00168/C2/C2 domain./GO:0048791|calcium ion-dependent exocytosis of neurotransmitter;GO:0006887|exocytosis;GO:0…	Hypo
NC_000008.11	49863074	49863210	CpG	miss	50.03	79.87	74.96	25.82	69.76	83.72	4.39	80.26	75.34	47.08	41.5	12.27	34.13	68.22	16.53	51.1	136	19.8955	5	2	5.98e-17	miss	miss	miss	miss	miss	miss	miss	Hyper
NC_000009.12	24533744	24533845	CpG	miss	67.58	73.65	26.54	29	48.09	77.97	45.37	77.49	51.68	48.06	29.53	10.05	43.82	70.69	37.43	67.36	101	18.9489	5	1	7.41e-17	CpG	NC_000009.12	24531742	24537192	LOC105375994_introns	101	././././gi|9309381|dbj|AP000379.1|/188/1e-92/Homo sapiens genomic DNA, chromosome 9p21, proximal p16CDKN2A locus/././././././././pfam11902/DUF3422/Protein of unknown function (DUF3422). This family of proteins are functionally uncharacterized. This protein is found in bacteria, archaea and eukaryotes. Proteins in this family are typically between 426 to 444 amino acids in length./././././.	Hyper
NC_000008.11	142046938	142047063	CpG	miss	62.31	39.31	55.21	25.94	73.27	79.47	55.57	80.91	81.33	81.65	52.85	83.81	77.59	83.23	64.16	75.58	125	-15.7916	10	2	1.08e-16	miss	miss	miss	miss	miss	miss	miss	Hypo
NC_000023.11	51618684	51618755	CpG	NC_000023.11:51617999-51618925:CGIs	36.54	26.3	1.32	1.34	0	20.56	1.19	47.7	59.52	46.33	62.54	0	16.07	72.46	5.22	26.86	71	-17.1004	11	1	1.13e-16	miss	miss	miss	miss	miss	miss	miss	Hypo
NC_000023.11	154355464	154355568	CpG	miss	44.06	69.86	12.59	65.7	36.63	64.99	59.12	60.61	36.87	24.57	32.98	13.75	58.98	72.58	37.79	68.31	104	16.2708	7	1	1.37e-16	CpG	NC_000023.11	154355072	154357250	FLNA_introns	104	gi|260268505|dbj|BAC03408.2|/13468/0.0/FLJ00343 protein [Homo sapiens]/gi|160420316|ref|NM_001110556.1|/8510/0.0/Homo sapiens filamin A, alpha (FLNA), transcript variant 2, mRNA/P21333/5146/0.0/Filamin-A/ECU09g0290/ 147/1e-35/COG5069/pfam00630/Filamin/Filamin/ABP280 repeat./GO:0051764|actin crosslink formation;GO:0031532|actin cytoskeleton reorganization;GO:0007195|adenylate cyclase-inhibiting do…	Hyper
NC_000010.11	132714470	132714586	CpG	NC_000010.11:132714238-132714587:CGIs	79.23	60.13	8.02	43.9	47.4	80.9	87.88	45.87	3.73	36.22	0	2.36	68.89	36.51	40.59	70.4	116	22.9643	10	6	1.42e-16	CpG	NC_000010.11	132710456	132726820	INPP5A_introns	116	gi|109702906|ref|NP_005530.3|/2241/0.0/type I inositol 1,4,5-trisphosphate 5-phosphatase [Homo sapiens]/gi|20218558|emb|AL392043.21|/5453/0.0/Human DNA sequence from clone RP11-288G11 on chromosome 10, complete sequence/Q14642/ 653/0.0/Type I inositol 1,4,5-trisphosphate 5-phosphatase/././././pfam04749/PLAC8/PLAC8 family. This family includes the Placenta-specific gene 8 protein./GO:0043647|inosi…	Hyper
NC_000002.12	208124332	208124435	CpG	NC_000002.12:208124110-208124545:CGIs	26.5	17.07	67.58	63.04	79.75	2.78	68.49	79.68	77.13	75.64	87.61	78.21	54	82.22	62.39	26.82	103	-19.7026	7	1	1.93e-16	CpG	NC_000002.12	208124354	208124464	CRYGD_introns	81	gi|13377002|ref|NP_008822.2|/924/3e-124/gamma-crystallin D [Homo sapiens]/gi|171906614|ref|NM_006891.3|/707/0.0/Homo sapiens crystallin, gamma D (CRYGD), mRNA/P07320/ 360/1e-125/Gamma-crystallin D/././././pfam00030/Crystall/Beta/Gamma crystallin. The alignment comprises two Greek key motifs since the similarity between them is very low./GO:0034614|cellular response to reactive oxygen species;GO:0…	Hypo
NC_000002.12	208124332	208124435	CpG	NC_000002.12:208124110-208124545:CGIs	26.5	17.07	67.58	63.04	79.75	2.78	68.49	79.68	77.13	75.64	87.61	78.21	54	82.22	62.39	26.82	103	-19.7026	7	1	1.93e-16	CpG	NC_000002.12	208124354	208124464	LOC100507443_introns	81	././././gi|336176099|ref|NR_038437.1|/437/0.0/Homo sapiens uncharacterized LOC100507443 (LOC100507443), long non-coding RNA/././././././././pfam00474/SSF/Sodium:solute symporter family. Membership of this family is supported by a significant blast score./././././.	Hypo
NC_000012.12	57156880	57157112	CpG	miss	58.33	34.72	23.22	64.85	56.88	74.06	42.28	72.2	24.57	22.77	16.31	54.75	16.11	27.02	42.04	59.91	232	17.5372	8	2	2.29e-16	CpG	NC_000012.12	57156920	57158401	LRP1_introns	192	gi|795249789|ref|XP_011918754.1|/23259/0.0/PREDICTED: prolow-density lipoprotein receptor-related protein 1 isoform X1 [Cercocebus atys]/gi|126012561|ref|NM_002332.2|/14902/0.0/Homo sapiens low density lipoprotein receptor-related protein 1 (LRP1), mRNA/Q07954/8933/0.0/Prolow-density lipoprotein receptor-related protein 1/././././pfam00057/Ldl_recept_a/Low-density lipoprotein receptor domain clas…	Hyper
NC_000001.11	240998686	240998823	CpG	miss	85.28	69.25	54.61	29.78	48.88	90.07	6.45	88.51	83.16	88.8	60.75	89.89	56.68	90.82	50.25	82.63	137	-16.1285	7	2	3.25e-16	CpG	NC_000001.11	240998408	240998867	RPLP1P2_exon	137	miss	Hypo
NC_000003.12	137597791	137597874	CpG	miss	90.34	92.23	70.63	36.11	85.59	96.84	41.41	89.94	72.73	82.76	39.43	26.21	48.2	69.65	37.18	80.25	83	18.4135	4	2	3.68e-16	miss	miss	miss	miss	miss	miss	miss	Hyper
NC_000012.12	124699923	124700060	CpG	miss	65.77	65.87	15.55	74.47	62.28	83.64	18.1	37.6	8.92	30.51	2.04	23.56	24.2	85.67	43.72	68.04	137	19.0287	5	1	4.2e-16	miss	miss	miss	miss	miss	miss	miss	Hyper
NC_000012.12	131130737	131130884	CpG	miss	40.49	53.73	1.37	17.28	82.97	69.85	57.01	81.32	40.18	28.19	1.22	1.67	17.13	36.47	11.81	66.87	147	18.9007	10	1	4.25e-16	CpG	NC_000012.12	131120913	131131724	ADGRD1_introns	147	gi|767973885|ref|XP_011536505.1|/4845/0.0/PREDICTED: probable G-protein coupled receptor 133 isoform X1 [Homo sapiens]/gi|193211611|ref|NM_198827.3|/5386/0.0/Homo sapiens adhesion G protein-coupled receptor D1 (ADGRD1), mRNA/A6QLU6/1335/0.0/Adhesion G-protein coupled receptor D1/././././pfam00002/7tm_2/7 transmembrane receptor (Secretin family). This family is known as Family B, the secretin-rece…	Hyper
NC_000022.11	10525655	10525751	CpG	NC_000022.11:10525486-10527570:CGIs	73.77	85.47	85.31	64.82	54.44	62.72	77.37	82.72	90.87	87.09	97.24	93.25	80.7	88.02	76.08	71.93	96	-14.9042	12	1	5.56e-16	miss	miss	miss	miss	miss	miss	miss	Hypo
NC_000006.12	32149203	32149336	CpG	NC_000006.12:32148813-32149452:CGIs	40.07	10.91	32.95	8.22	88.41	65.33	1.76	64.2	83.68	55.12	50.67	88.06	33.75	42.26	60.32	72.4	133	-18.5335	9	3	6.13e-16	CpG	NC_000006.12	32148362	32149398	PRRT1_exon	133	miss	Hypo
NC_000017.11	42684006	42684106	CpG	NC_000017.11:42683713-42684249:CGIs	30.62	42.11	20.99	67.26	72.35	40.3	11.98	68.01	25.51	7	0	6.25	30.03	27.92	48.8	43.99	100	21.6915	5	3	6.5e-16	CpG	NC_000017.11	42684035	42684229	CNTNAP1_exon	71	miss	Hyper
NC_000020.11	63767448	63767575	CpG	NC_000020.11:63767056-63767637:CGIs	21.45	59.07	81	57.78	72.67	24.65	57.16	43.5	80.52	73.27	73.56	73.84	80.17	75.82	75.32	67.43	127	-15.4422	7	1	7.05e-16	CpG	NC_000020.11	63752861	63767909	ZBTB46_introns	127	gi|333609260|ref|NP_079500.2|/2793/0.0/zinc finger and BTB domain-containing protein 46 [Homo sapiens]/gi|333609259|ref|NM_025224.3|/5233/0.0/Homo sapiens zinc finger and BTB domain containing 46 (ZBTB46), mRNA/Q86UZ6/ 822/0.0/Zinc finger and BTB domain-containing protein 46/././././pfam00651/BTB/BTB/POZ domain. The BTB (for BR-C, ttk and bab) or POZ (for Pox virus and Zinc finger) domain is pres…	Hypo
NC_000019.10	13978927	13979400	CpG	miss	0.67	22.94	77.46	62.62	75.15	8.13	75.8	77.5	83.17	1.97	0.28	0.66	48.7	1.48	1.61	24.32	473	18.2743	9	3	1e-15	CpG	NC_000019.10	13979079	13979446	RFX1_introns	321	gi|768003368|ref|XP_011526467.1|/4414/0.0/PREDICTED: MHC class II regulatory factor RFX1 isoform X1 [Homo sapiens]/gi|238859556|ref|NM_002918.4|/4377/0.0/Homo sapiens regulatory factor X, 1 (influences HLA class II expression) (RFX1), mRNA/P22670/ 280/2e-76/MHC class II regulatory factor RFX1/././././pfam04589/RFX1_trans_act/RFX1 transcription activation region. The RFX family is a family of wing…	Hyper
NC_000003.12	196022223	196022453	CpG	miss	26.08	21.3	2.66	32.67	76.16	32.24	11.29	23.51	0	12.25	1.74	44.58	11.35	7.08	7.55	49.61	230	18.1516	9	1	1.1e-15	CpG	NC_000003.12	196021333	196023805	LOC105374300_introns	230	gi|119574059|gb|EAW53674.1|/126/2e-06/hCG2036795, isoform CRA_a [Homo sapiens]/gi|28173077|gb|AC024937.21|/1509/0.0/Homo sapiens 3 BAC RP11-480A16 (Roswell Park Cancer Institute Human BAC Library) complete sequence/././././././././pfam03429/MSP1b/Major surface protein 1B. The major surface protein (MSP1) of the cattle pathogen Anaplasma is a heterodimer comprised of MSP1a and MSP1b. This family i…	Hyper
NC_000002.12	229446069	229446197	CpG	miss	17.93	43.23	48.4	31.51	36.43	10.83	36.06	70.37	58.84	70.54	48.25	74.15	63.74	68.82	28.45	50.4	128	-20.6174	3	1	1.14e-15	CpG	NC_000002.12	229418230	229447315	DNER_introns	128	gi|116235485|ref|NP_620711.3|/3630/0.0/delta and Notch-like epidermal growth factor-related receptor precursor [Homo sapiens]/gi|116235484|ref|NM_139072.3|/3272/0.0/Homo sapiens delta/notch-like EGF repeat containing (DNER), mRNA/Q8NFT8/1398/0.0/Delta and Notch-like epidermal growth factor-related receptor/././././pfam06247/Plasmod_Pvs28/Plasmodium ookinete surface protein Pvs28. This family cons…	Hypo
NC_000001.11	16226997	16227676	CpG	miss	10.78	4.96	19.08	50.28	74.43	8.79	27.34	53.78	69.13	73.87	51.29	86.01	64.35	35.35	73.94	46.54	679	-15.9747	21	3	1.47e-15	CpG	NC_000001.11	16227316	16229316	ANO7P1_up	360	gi|767877034|ref|XP_011521796.1|/788/5e-95/PREDICTED: anoctamin-4 [Homo sapiens]/gi|6742145|emb|AL109627.18|/2086/0.0/Human DNA sequence from clone RP4-733M16 on chromosome 1p36.11-36.23, complete sequence/Q14AT5/65.5/2e-09/Anoctamin-7/././././pfam13900/GVQW/Putative binding domain. This short domain is often found nested inside other longer domains. The function is not known, but the domain carr…	Hypo
NC_000001.11	200543074	200543217	CpG	miss	29.36	41.3	4.24	29.57	54.38	81	17.65	78.01	77.93	48.12	61.23	72.09	63.56	84.09	20.26	53.04	143	-21.1925	6	1	1.86e-15	miss	miss	miss	miss	miss	miss	miss	Hypo
NC_000004.12	212802	213044	CpG	NC_000004.12:212588-213103:CGIs	0.62	1.09	0.49	1.01	44.68	2.42	0.3	0.71	0.85	63.88	0.3	2.75	6.31	15.14	10.45	26.66	242	-14.6934	27	8	2.28e-15	CpG	NC_000004.12	212781	218554	ZNF876P_introns	242	gi|686714996|ref|XP_009237983.1|/1218/6e-153/PREDICTED: zinc finger protein 595 [Pongo abelii]/gi|226529339|ref|NR_027481.1|/2608/0.0/Homo sapiens zinc finger protein 876, pseudogene (ZNF876P), non-coding RNA/Q8IYB9/ 315/1e-93/Zinc finger protein 595/././././pfam13900/GVQW/Putative binding domain. This short domain is often found nested inside other longer domains. The function is not known, but …	Hypo
NC_000017.11	79296401	79296552	CpG	miss	61.79	56.52	11.85	21.4	26.94	51.9	23.8	35.85	69.95	76.17	46.72	49.87	43.23	62.43	31.92	56.34	151	-19.5158	4	1	2.83e-15	CpG	NC_000017.11	79235805	79307723	RBFOX3_introns	151	gi|694969979|ref|XP_009431689.1|/1549/0.0/PREDICTED: RNA binding protein fox-1 homolog 3 isoform X1 [Pan troglodytes]/gi|460417306|ref|NM_001082575.2|/2990/0.0/Homo sapiens RNA binding protein, fox-1 homolog (C. elegans) 3 (RBFOX3), mRNA/A6NFN3/ 509/2e-174/RNA binding protein fox-1 homolog 3/TP0356/51.6/8e-07/COG0724/pfam00076/RRM_1/RNA recognition motif. (a.k.a. RRM, RBD, or RNP domain). The RRM…	Hypo
NC_000022.11	30080157	30080443	CpG	NC_000022.11:30080023-30080541:CGIs	20.87	58.48	51.45	62.51	73.28	21.44	64.54	75.22	70.16	80.27	83.84	82.9	53.65	68.85	67.54	53.69	286	-17.0706	18	1	2.95e-15	CpG	NC_000022.11	30080068	30080491	HORMAD2_exon	286	miss	Hypo
NC_000022.11	30080157	30080443	CpG	NC_000022.11:30080023-30080541:CGIs	20.87	58.48	51.45	62.51	73.28	21.44	64.54	75.22	70.16	80.27	83.84	82.9	53.65	68.85	67.54	53.69	286	-17.0706	18	1	2.95e-15	CpG	NC_000022.11	30080127	30080480	HORMAD2-AS1_exon	286	miss	Hypo
NC_000008.11	94080748	94080832	CpG	miss	28.91	53.48	14.17	38.54	42.66	34.11	33.04	72.11	76.01	58.96	61.28	64.4	58.62	78.82	49.51	61.81	84	-18.909	3	2	2.98e-15	miss	miss	miss	miss	miss	miss	miss	Hypo
NC_000005.10	140821876	140822045	CpG	NC_000005.10:140821855-140822072:CGIs	25.09	55.92	52.77	76.54	70.41	41.36	9.98	74.96	77.72	59.79	79.32	91.19	45.77	86.1	73.83	69.74	169	-16.9132	17	4	3.17e-15	CpG	NC_000005.10	140821775	140824127	PCDHA5_exon	169	miss	Hypo
NC_000005.10	140821876	140822045	CpG	NC_000005.10:140821855-140822072:CGIs	25.09	55.92	52.77	76.54	70.41	41.36	9.98	74.96	77.72	59.79	79.32	91.19	45.77	86.1	73.83	69.74	169	-16.9132	17	4	3.17e-15	CpG	NC_000005.10	140821775	140824226	PCDHA5_exon	169	miss	Hypo
NC_000016.10	88200985	88201155	CpG	miss	13.38	49.36	48.83	33.51	69.04	42.98	67.72	67.6	72.79	73.85	42.2	62.9	75.54	78.96	63.52	62.23	170	-14.5129	8	1	4.13e-15	miss	miss	miss	miss	miss	miss	miss	Hypo
NC_000012.12	133235850	133236128	CpG	NC_000012.12:133235631-133236516:CGIs	35.13	62.45	61.64	45.56	26.7	41.81	14.69	75.13	67.98	58.67	63.92	84.34	61.32	77.39	52.55	32	278	-17.063	21	3	4.24e-15	CpG	NC_000012.12	133235806	133236220	ANHX_exon	278	miss	Hypo
NC_000012.12	52096184	52096365	CpG	miss	63.65	48.41	58.09	60.31	75.29	79.14	53.58	69.5	68.03	33.36	18.5	80.77	55.93	25.39	54.91	63.84	181	14.3753	14	1	4.39e-15	CpG	NC_000012.12	52093629	52105710	OR7E47P_introns	181	gi|675688880|ref|XP_008957185.1|/850/4e-103/PREDICTED: LOW QUALITY PROTEIN: olfactory receptor 7E24-like [Pan paniscus]/gi|635172899|ref|NR_120437.1|/1502/0.0/Homo sapiens olfactory receptor, family 7, subfamily E, member 47 pseudogene (OR7E47P), transcript variant 1, non-coding RNA/Q6IFN5/ 254/3e-80/Olfactory receptor 7E24/././././pfam13853/7tm_4/Olfactory receptor. The members of this family ar…	Hyper
NC_000021.9	46110626	46110720	CpG	miss	28.37	58.98	69.31	39.58	68.47	11.62	68.97	75.5	52.2	81.57	48.95	73.88	72.23	80.74	73.24	69.15	94	-16.583	5	1	6.01e-15	CpG	NC_000021.9	46099147	46111449	COL6A2_introns	94	gi|115527062|ref|NP_001840.3|/4134/0.0/collagen alpha-2(VI) chain isoform 2C2 precursor [Homo sapiens]/gi|115527069|ref|NM_058175.2|/3446/0.0/Homo sapiens collagen, type VI, alpha 2 (COL6A2), transcript variant 2C2a', mRNA/P12110/1595/0.0/Collagen alpha-2(VI) chain/././././pfam00092/VWA/von Willebrand factor type A domain./GO:0007411|axon guidance;GO:0007155|cell adhesion;GO:0030574|collagen cata…	Hypo
NC_000016.10	19885737	19885833	CpG	NC_000016.10:19883643-19885834:CGIs	7.43	44.74	0	8.13	73.63	23.7	6.44	31.9	3.41	71.24	69.2	83.6	13.58	53.29	76.06	15.35	96	-16.919	9	1	7e-15	CpG	NC_000016.10	19885634	19885925	GPRC5B_introns	96	gi|755571572|ref|NP_001291700.1|/2532/0.0/G-protein coupled receptor family C group 5 member B isoform 2 [Homo sapiens]/gi|6175912|gb|AF181862.1|AF181862/2842/0.0/Homo sapiens G protein-coupled receptor mRNA, complete cds/Q9NZH0/ 712/0.0/G-protein coupled receptor family C group 5 member B/././././pfam00003/7tm_3/7 transmembrane sweet-taste receptor of 3 GCPR. This is a domain of seven transmembr…	Hypo
NC_000017.11	59565294	59565394	CpG	miss	51.96	39.65	77.91	63.49	30.21	24.46	45.86	50.27	16.99	75.12	87.81	88.13	70.08	76.25	31.57	28.47	100	-17.2195	10	3	7.28e-15	CpG	NC_000017.11	59563523	59565524	DHX40_up	100	gi|261878478|ref|NP_078888.4|/4109/0.0/probable ATP-dependent RNA helicase DHX40 isoform 1 [Homo sapiens]/gi|261878477|ref|NM_024612.4|/3667/0.0/Homo sapiens DEAH (Asp-Glu-Ala-His) box polypeptide 40 (DHX40), transcript variant 1, mRNA/Q8IX18/76.3/7e-13/Probable ATP-dependent RNA helicase DHX40/SPAC10F6.02c_2/ 525/2e-169/COG1643/pfam07717/OB_NTP_bind/Oligonucleotide/oligosaccharide-binding (OB)-f…	Hypo
NC_000017.11	59565294	59565394	CpG	miss	51.96	39.65	77.91	63.49	30.21	24.46	45.86	50.27	16.99	75.12	87.81	88.13	70.08	76.25	31.57	28.47	100	-17.2195	10	3	7.28e-15	CpG	NC_000017.11	59563561	59565524	DHX40_up	100	gi|261878478|ref|NP_078888.4|/4109/0.0/probable ATP-dependent RNA helicase DHX40 isoform 1 [Homo sapiens]/gi|261878477|ref|NM_024612.4|/3667/0.0/Homo sapiens DEAH (Asp-Glu-Ala-His) box polypeptide 40 (DHX40), transcript variant 1, mRNA/Q8IX18/76.3/7e-13/Probable ATP-dependent RNA helicase DHX40/SPAC10F6.02c_2/ 525/2e-169/COG1643/pfam07717/OB_NTP_bind/Oligonucleotide/oligosaccharide-binding (OB)-f…	Hypo
NC_000017.11	59565294	59565394	CpG	miss	51.96	39.65	77.91	63.49	30.21	24.46	45.86	50.27	16.99	75.12	87.81	88.13	70.08	76.25	31.57	28.47	100	-17.2195	10	3	7.28e-15	CpG	NC_000017.11	59563577	59565524	DHX40_up	100	gi|261878478|ref|NP_078888.4|/4109/0.0/probable ATP-dependent RNA helicase DHX40 isoform 1 [Homo sapiens]/gi|261878477|ref|NM_024612.4|/3667/0.0/Homo sapiens DEAH (Asp-Glu-Ala-His) box polypeptide 40 (DHX40), transcript variant 1, mRNA/Q8IX18/76.3/7e-13/Probable ATP-dependent RNA helicase DHX40/SPAC10F6.02c_2/ 525/2e-169/COG1643/pfam07717/OB_NTP_bind/Oligonucleotide/oligosaccharide-binding (OB)-f…	Hypo
NC_000017.11	59565294	59565394	CpG	miss	51.96	39.65	77.91	63.49	30.21	24.46	45.86	50.27	16.99	75.12	87.81	88.13	70.08	76.25	31.57	28.47	100	-17.2195	10	3	7.28e-15	CpG	NC_000017.11	59563581	59565524	DHX40_up	100	gi|261878478|ref|NP_078888.4|/4109/0.0/probable ATP-dependent RNA helicase DHX40 isoform 1 [Homo sapiens]/gi|261878477|ref|NM_024612.4|/3667/0.0/Homo sapiens DEAH (Asp-Glu-Ala-His) box polypeptide 40 (DHX40), transcript variant 1, mRNA/Q8IX18/76.3/7e-13/Probable ATP-dependent RNA helicase DHX40/SPAC10F6.02c_2/ 525/2e-169/COG1643/pfam07717/OB_NTP_bind/Oligonucleotide/oligosaccharide-binding (OB)-f…	Hypo
NC_000017.11	59565294	59565394	CpG	miss	51.96	39.65	77.91	63.49	30.21	24.46	45.86	50.27	16.99	75.12	87.81	88.13	70.08	76.25	31.57	28.47	100	-17.2195	10	3	7.28e-15	CpG	NC_000017.11	59563591	59565524	DHX40_up	100	gi|261878478|ref|NP_078888.4|/4109/0.0/probable ATP-dependent RNA helicase DHX40 isoform 1 [Homo sapiens]/gi|261878477|ref|NM_024612.4|/3667/0.0/Homo sapiens DEAH (Asp-Glu-Ala-His) box polypeptide 40 (DHX40), transcript variant 1, mRNA/Q8IX18/76.3/7e-13/Probable ATP-dependent RNA helicase DHX40/SPAC10F6.02c_2/ 525/2e-169/COG1643/pfam07717/OB_NTP_bind/Oligonucleotide/oligosaccharide-binding (OB)-f…	Hypo
NC_000017.11	59565294	59565394	CpG	miss	51.96	39.65	77.91	63.49	30.21	24.46	45.86	50.27	16.99	75.12	87.81	88.13	70.08	76.25	31.57	28.47	100	-17.2195	10	3	7.28e-15	CpG	NC_000017.11	59563611	59565524	DHX40_up	100	gi|261878478|ref|NP_078888.4|/4109/0.0/probable ATP-dependent RNA helicase DHX40 isoform 1 [Homo sapiens]/gi|261878477|ref|NM_024612.4|/3667/0.0/Homo sapiens DEAH (Asp-Glu-Ala-His) box polypeptide 40 (DHX40), transcript variant 1, mRNA/Q8IX18/76.3/7e-13/Probable ATP-dependent RNA helicase DHX40/SPAC10F6.02c_2/ 525/2e-169/COG1643/pfam07717/OB_NTP_bind/Oligonucleotide/oligosaccharide-binding (OB)-f…	Hypo
NC_000014.9	104361307	104361450	CpG	miss	21.69	20.48	68.73	18.37	76.35	32.38	73.66	61.26	35.83	67.06	43.37	85.65	73.2	76.14	69.27	43.91	143	-16.8918	7	1	1e-14	CpG	NC_000014.9	104359030	104364160	LOC105370694_introns	143	././././gi|21664288|emb|AL512357.4|/3251/0.0/Human chromosome 14 DNA sequence BAC R-260M19 of library RPCI-11 from chromosome 14 of Homo sapiens (Human), complete sequence/././././././././pfam01757/Acyl_transf_3/Acyltransferase family. This family includes a range of acyltransferase enzymes. This domain is found in many as yet uncharacterized C. elegans proteins and it is approximately 300 amino …	Hypo
NC_000002.12	47401774	47401841	CpG	miss	44.13	67.99	10.05	35.58	40.38	68.87	55.54	70.12	76.82	71.33	76.03	29.5	73.26	77.18	37.45	64.09	67	-18.7501	4	1	1.06e-14	CpG	NC_000002.12	47401065	47403066	MSH2_up	67	gi|767914585|ref|XP_005264389.2|/5093/0.0/PREDICTED: DNA mismatch repair protein Msh2 isoform X1 [Homo sapiens]/gi|382544768|ref|NG_007110.2|/4332/0.0/Homo sapiens mutS homolog 2 (MSH2), RefSeqGene (LRG_218) on chromosome 2/P43246/1761/0.0/DNA mismatch repair protein Msh2/YOL090w/ 681/0.0/COG0249/pfam00488/MutS_V/MutS domain V. This domain is found in proteins of the MutS family (DNA mismatch rep…	Hypo
NC_000002.12	47401774	47401841	CpG	miss	44.13	67.99	10.05	35.58	40.38	68.87	55.54	70.12	76.82	71.33	76.03	29.5	73.26	77.18	37.45	64.09	67	-18.7501	4	1	1.06e-14	CpG	NC_000002.12	47401118	47403066	MSH2_up	67	gi|767914585|ref|XP_005264389.2|/5093/0.0/PREDICTED: DNA mismatch repair protein Msh2 isoform X1 [Homo sapiens]/gi|382544768|ref|NG_007110.2|/4332/0.0/Homo sapiens mutS homolog 2 (MSH2), RefSeqGene (LRG_218) on chromosome 2/P43246/1761/0.0/DNA mismatch repair protein Msh2/YOL090w/ 681/0.0/COG0249/pfam00488/MutS_V/MutS domain V. This domain is found in proteins of the MutS family (DNA mismatch rep…	Hypo
NC_000005.10	41926292	41926428	CpG	miss	31.21	33.03	2.29	36.45	30.16	63.14	38.1	78.88	14.65	26.19	9.13	12.89	7.16	60.9	8.91	68.56	136	20.4277	7	1	1.08e-14	CpG	NC_000005.10	41926101	41927012	FBXO4_introns	136	gi|635027994|ref|XP_007959675.1|/2036/0.0/PREDICTED: F-box only protein 4 isoform X1 [Chlorocebus sabaeus]/gi|208431760|ref|NM_033484.2|/1731/0.0/Homo sapiens F-box protein 4 (FBXO4), transcript variant 2, mRNA/Q9UKT5/ 471/2e-163/F-box only protein 4/././././pfam13900/GVQW/Putative binding domain. This short domain is often found nested inside other longer domains. The function is not known, but …	Hyper
NC_000019.10	50667455	50667546	CpG	NC_000019.10:50666402-50668888:CGIs	21.77	1.39	52.75	1.41	50.77	2.08	1.51	72.46	21.77	67.25	88.26	67.41	63.75	0	31.43	1.72	91	-17.6027	18	3	1.32e-14	CpG	NC_000019.10	50666191	50669285	SHANK1_exon	91	miss	Hypo
NC_000013.11	53201073	53201501	CpG	NC_000013.11:53200129-53202210:CGIs	1.42	9	21.17	0.35	0.94	2.77	0	39.8	41.48	7.5	54.16	85.68	0.64	48.77	1.48	1.83	428	-17.9295	5	1	1.33e-14	miss	miss	miss	miss	miss	miss	miss	Hypo
NC_000005.10	177116486	177117061	CpG	miss	3.46	17.76	20.07	11.34	59.97	5.26	5.23	72.18	12.72	78.33	26.89	78.86	31.96	78.37	13.22	18.3	575	-16.6127	13	2	1.66e-14	miss	miss	miss	miss	miss	miss	miss	Hypo
NC_000016.10	88476898	88477194	CpG	miss	69.51	75.55	69.67	31.55	84.08	86.08	84.35	87.24	86.2	84.91	73.07	83.59	82.09	82.15	82.4	85.5	296	-10.703	13	1	1.94e-14	CpG	NC_000016.10	88469031	88481442	ZFPM1_introns	296	gi|767989494|ref|XP_011521214.1|/3414/0.0/PREDICTED: zinc finger protein ZFPM1 isoform X1 [Homo sapiens]/gi|18542973|gb|AC026467.6|/3924/0.0/Homo sapiens chromosome 16 clone RP11-410M9, complete sequence/Q8IX07/1279/0.0/Zinc finger protein ZFPM1/././././pfam13912/zf-C2H2_6/C2H2-type zinc finger./GO:0060413|atrial septum morphogenesis;GO:0003181|atrioventricular valve morphogenesis;GO:0007596|bloo…	Hypo
NC_000004.12	110619339	110619434	CpG	miss	36.05	34.28	66.13	68.92	23.56	16.67	37.19	75.48	64.15	35.74	79.86	42.73	54.9	64.8	60.96	51.97	95	-18.6236	6	1	1.95e-14	CpG	NC_000004.12	110618688	110621163	PITX2_introns	95	gi|21361183|ref|NP_000316.2|/1359/1e-179/pituitary homeobox 2 isoform c [Homo sapiens]/gi|324710991|ref|NM_001204397.1|/3479/0.0/Homo sapiens paired-like homeodomain 2 (PITX2), transcript variant 4, mRNA/Q99697/ 511/6e-171/Pituitary homeobox 2/SPAC32A11.03c/51.6/9e-06/COG5576/pfam00046/Homeobox/Homeobox domain./GO:0055009|atrial cardiac muscle tissue morphogenesis;GO:0003171|atrioventricular valv…	Hypo
NC_000001.11	182057293	182057426	CpG	NC_000001.11:182056469-182057376:CGIs	29.06	4.9	15.21	52.9	79.15	44.79	44.16	54.43	59.89	18.4	0	29.65	2.56	0	30.91	35.62	133	18.5109	6	1	2.04e-14	CpG	NC_000001.11	182053739	182058073	ZNF648_exon	133	miss	Hyper
NC_000001.11	182057293	182057426	CpG	NC_000001.11:182056469-182057376:CGIs	29.06	4.9	15.21	52.9	79.15	44.79	44.16	54.43	59.89	18.4	0	29.65	2.56	0	30.91	35.62	133	18.5109	6	1	2.04e-14	CpG	NC_000001.11	182054569	182058073	ZNF648_exon	133	miss	Hyper
NC_000012.12	54047492	54047629	CpG	NC_000012.12:54046858-54047759:CGIs	54.77	29.78	84.01	50.28	65.66	84.53	74.02	88.06	93.08	49.26	36.8	0	68.17	2.1	67.34	43.33	137	17.2532	8	1	3.08e-14	CpG	NC_000012.12	54035361	54053159	HOXC4_introns	137	gi|585651989|ref|XP_006883981.1|/1068/1e-135/PREDICTED: homeobox protein Hox-C4 [Elephantulus edwardii]/gi|546232084|ref|NM_014620.5|/2306/0.0/Homo sapiens homeobox C4 (HOXC4), transcript variant 1, mRNA/P09017/ 407/7e-138/Homeobox protein Hox-C4/././././pfam00046/Homeobox/Homeobox domain./GO:0009952|anterior/posterior pattern specification;GO:0051216|cartilage development;GO:0048562|embryonic or…	Hyper
NC_000001.11	54153641	54153731	CpG	miss	47.15	49.36	17.91	23.73	58.56	52.15	25.2	53.93	20.21	27.95	5.43	0	26.94	3.56	35.28	49.17	90	18.5405	10	1	3.31e-14	CpG	NC_000001.11	54153006	54155006	CDCP2_up	90	gi|72384339|ref|NP_963840.2|/1855/0.0/CUB domain-containing protein 2 precursor [Homo sapiens]/gi|444909137|ref|NM_201546.3|/1959/0.0/Homo sapiens CUB domain containing protein 2 (CDCP2), mRNA/Q5VXM1/ 719/0.0/CUB domain-containing protein 2/././././pfam00431/CUB/CUB domain././GO:0005576|extracellular region;/././.	Hyper
NC_000011.10	71206213	71206293	CpG	miss	2.65	53.96	40.37	48.65	51.06	6.4	7.03	81.42	70.45	84.59	65.1	69.17	12.69	72.88	51.09	29.96	80	-18.8859	12	1	3.73e-14	CpG	NC_000011.10	71147338	71224696	SHANK2_introns	80	gi|226817313|ref|NP_036441.2|/8586/0.0/SH3 and multiple ankyrin repeat domains protein 2 isoform 1 [Homo sapiens]/gi|588480512|ref|NM_012309.4|/10672/0.0/Homo sapiens SH3 and multiple ankyrin repeat domains 2 (SHANK2), transcript variant 1, mRNA/Q9UPX8/2028/0.0/SH3 and multiple ankyrin repeat domains protein 2/././././pfam00536/SAM_1/SAM domain (Sterile alpha motif). It has been suggested that SA…	Hypo
NC_000023.11	137548026	137548426	CpG	miss	32.26	52.04	61.01	18.72	4.72	20.85	66.12	81.81	55.72	76.12	65.7	75.87	61.38	79.58	31.45	34.21	400	-15.655	23	1	3.73e-14	miss	miss	miss	miss	miss	miss	miss	Hypo
NC_000015.10	40281535	40281626	CpG	NC_000015.10:40281427-40283917:CGIs	29.16	45.8	79.35	74.1	83.45	19.85	53.02	53.35	72.95	68.28	30.41	86.51	71.2	49.02	72.85	73.62	91	-19.0057	9	3	3.84e-14	CpG	NC_000015.10	40278371	40282586	ANKRD63_exon	91	miss	Hypo
NC_000010.11	131097506	131097642	CpG	miss	75.11	69.92	59.92	20.39	20.83	84	19.21	74.33	78.75	83.91	64.68	80.21	39.02	83.3	54.53	75.93	136	-16.6569	6	1	4.11e-14	CpG	NC_000010.11	131095777	131098305	TCERG1L_introns	136	gi|767962345|ref|XP_011537879.1|/2247/0.0/PREDICTED: transcription elongation regulator 1-like protein isoform X1 [Homo sapiens]/gi|148727263|ref|NM_174937.3|/2617/0.0/Homo sapiens transcription elongation regulator 1-like (TCERG1L), mRNA/././././././././pfam01846/FF/FF domain. This domain has been predicted to be involved in protein-protein interaction. This domain was recently shown to bind the…	Hypo
NC_000007.14	158272695	158272917	CpG	miss	65.91	61.25	68.68	44.59	32.19	78.74	38.1	72.69	81.67	76.92	80.65	79.79	73.89	80.25	47.5	71.17	222	-14.82	7	1	5.13e-14	CpG	NC_000007.14	158205273	158316818	PTPRN2_introns	222	gi|20521023|dbj|BAA20841.2|/5240/0.0/KIAA0387 [Homo sapiens]/gi|345842507|ref|NG_029966.1|/9927/0.0/Homo sapiens protein tyrosine phosphatase, receptor type, N polypeptide 2 (PTPRN2), RefSeqGene on chromosome 7/Q92932/1829/0.0/Receptor-type tyrosine-protein phosphatase N2/SPAC26F1.10c/ 125/7e-29/COG5599/pfam00102/Y_phosphatase/Protein-tyrosine phosphatase./GO:0034260|negative regulation of GTPase…	Hypo
NC_000005.10	2755177	2755281	CpG	NC_000005.10:2748254-2756910:CGIs	0	22.3	75.02	28.61	42.02	1.03	15.96	72.25	65.62	68.05	83.25	79.35	31.58	80.82	6.93	47.88	104	-20.406	40	11	5.3e-14	CpG	NC_000005.10	2755028	2755397	C5orf38_exon	104	miss	Hypo
NC_000005.10	2755177	2755281	CpG	NC_000005.10:2748254-2756910:CGIs	0	22.3	75.02	28.61	42.02	1.03	15.96	72.25	65.62	68.05	83.25	79.35	31.58	80.82	6.93	47.88	104	-20.406	40	11	5.3e-14	CpG	NC_000005.10	2755028	2758576	C5orf38_exon	104	miss	Hypo
NC_000014.9	104244608	104244767	CpG	miss	40.81	52.2	63.11	32.37	59.66	22.68	55.37	57.94	79.56	77.12	52.1	79.54	75.53	74.84	44.2	65.54	159	-19.4928	5	2	5.71e-14	miss	miss	miss	miss	miss	miss	miss	Hypo
NC_000001.11	6321673	6321791	CpG	miss	69.65	57.6	3.85	62.84	66.5	80.11	67.35	61.42	12.99	40.03	9.42	45.78	49.33	54.54	43	69.2	118	18.9937	5	2	6.07e-14	CpG	NC_000001.11	6318578	6327298	ACOT7_introns	118	gi|32528282|ref|NP_863654.1|/1987/0.0/cytosolic acyl coenzyme A thioester hydrolase isoform hBACHb [Homo sapiens]/gi|75709207|ref|NM_007274.3|/1805/0.0/Homo sapiens acyl-CoA thioesterase 7 (ACOT7), transcript variant hBACHa, mRNA/O00154/ 672/0.0/Cytosolic acyl coenzyme A thioester hydrolase/BH2302/ 107/3e-26/COG1607/pfam03061/4HBT/Thioesterase superfamily. This family contains a wide variety of e…	Hyper
NC_000003.12	181720352	181720492	CpG	miss	0	0	34.72	0	0	0	0	46.88	6.43	60.49	7.58	0	74.25	8.33	0	8.33	140	-17.817	5	1	6.46e-14	CpG	NC_000003.12	181715292	181739568	SOX2-OT_introns	140	gi|795640616|ref|XP_011736824.1|/363/4e-36/PREDICTED: uncharacterized protein LOC105480086 isoform X1 [Macaca nemestrina]/gi|449020156|ref|NR_075091.1|/3550/0.0/Homo sapiens SOX2 overlapping transcript (SOX2-OT), transcript variant 1, long non-coding RNA/././././././././pfam01827/FTH/FTH domain. This presumed domain is likely to be a protein-protein interaction module. It is found in many protein…	Hypo
NC_000007.14	128915651	128916359	CpG	NC_000007.14:128915275-128916596:CGIs	29.17	35.5	73.03	58.36	76.24	15.37	70.67	80.69	78.39	77.95	79.3	86.04	56.33	78.51	69.3	52.96	708	-13.5153	33	4	8.08e-14	miss	miss	miss	miss	miss	miss	miss	Hypo
NC_000003.12	129974634	129974862	CpG	NC_000003.12:129974280-129975998:CGIs	5.21	58.89	34.7	24.25	85.78	16.36	45.93	81.31	78.68	40.59	91.29	87.79	56.68	39.92	52.92	27.35	228	-15.3673	34	4	9.27e-14	CpG	NC_000003.12	129974392	129974823	TRH_exon	189	miss	Hypo
NC_000023.11	153386772	153386922	CpG	miss	30.04	45.32	14.29	38.89	21.19	33.03	17.78	42.46	29.68	64.21	41.34	53.78	52.3	46.99	46.89	36.71	150	-21.0891	3	2	1.01e-13	miss	miss	miss	miss	miss	miss	miss	Hypo
NC_000007.14	39609708	39609816	CpG	NC_000007.14:39609654-39609911:CGIs	0	0	0	75.57	55.28	7.75	62.64	73.95	87.93	57.2	39.12	0	77.91	59.03	75.04	42.22	108	-20.3109	12	1	1.05e-13	CpG	NC_000007.14	39609616	39612089	YAE1D1_exon	108	miss	Hypo
NC_000012.12	132768552	132768636	CpG	miss	15.75	55.01	12.78	64.67	72.38	5.21	27	75.7	52	77.23	79.4	83.37	67.98	76.43	70.2	45.57	84	-18.0822	5	1	1.14e-13	miss	miss	miss	miss	miss	miss	miss	Hypo
NC_000017.11	81401919	81402008	CpG	miss	40.43	16.87	17.7	12.83	53.76	73.35	29.7	64.34	81.99	41.69	67.98	72.28	46.64	68.69	46.08	37.4	89	-18.3404	12	4	1.16e-13	CpG	NC_000017.11	81400778	81426799	BAHCC1_introns	89	gi|605051986|ref|NP_001278253.1|/11290/0.0/BAH and coiled-coil domain-containing protein 1 [Homo sapiens]/gi|605051985|ref|NM_001291324.1|/10454/0.0/Homo sapiens BAH domain and coiled-coil containing 1 (BAHCC1), mRNA/Q9P281/4228/0.0/BAH and coiled-coil domain-containing protein 1/././././pfam01426/BAH/BAH domain. This domain has been called BAH (Bromo adjacent homology) domain and has also been c…	Hypo
NC_000017.11	3963795	3963901	CpG	NC_000017.11:3963765-3964801:CGIs	0	1.14	0	0	11.15	0	1.05	13.55	31.03	23.57	7.65	64.49	23.65	0	0	0	106	-15.2945	11	2	1.22e-13	CpG	NC_000017.11	3953710	3964173	ATP2A3_introns	106	gi|426383571|ref|XP_004058352.1|/6075/0.0/PREDICTED: sarcoplasmic/endoplasmic reticulum calcium ATPase 3 isoform 1 [Gorilla gorilla gorilla]/gi|346986470|ref|NM_174953.2|/4885/0.0/Homo sapiens ATPase, Ca++ transporting, ubiquitous (ATP2A3), transcript variant 5, mRNA/Q93084/2019/0.0/Sarcoplasmic/endoplasmic reticulum calcium ATPase 3/sll0672/ 529/5e-165/COG0474/pfam00122/E1-E2_ATPase/E1-E2 ATPase…	Hypo
NC_000009.12	133715293	133715476	CpG	miss	15.12	39.13	36.33	25.61	58.21	6.88	62.79	70.38	58.4	58.62	59.05	70.35	54.7	70.37	42.54	61.1	183	-15.4365	11	1	1.44e-13	CpG	NC_000009.12	133713124	133717325	SARDH_introns	183	gi|21361378|ref|NP_009032.2|/4868/0.0/sarcosine dehydrogenase, mitochondrial precursor [Homo sapiens]/gi|197927444|ref|NM_007101.3|/3379/0.0/Homo sapiens sarcosine dehydrogenase (SARDH), transcript variant 1, mRNA/Q9UL12/ 413/5e-127/Sarcosine dehydrogenase, mitochondrial/././././pfam01266/DAO/FAD dependent oxidoreductase. This family includes various FAD dependent oxidoreductases: Glycerol-3-phos…	Hypo
NC_000019.10	13286788	13286912	CpG	miss	44.93	58.03	23.24	41.44	73.94	81.3	40.07	88.8	64.55	79.84	50.14	91.16	74.08	88.95	69.27	83.61	124	-18.2252	9	1	1.54e-13	CpG	NC_000019.10	13286502	13286966	CACNA1A_exon	124	miss	Hypo
NC_000012.12	132215005	132215132	CpG	miss	28.9	22.55	1.59	23.06	5.24	52.97	9.78	43.32	64.52	36.21	78.1	83.26	25.73	56.05	13.3	53.35	127	-18.139	9	1	1.74e-13	CpG	NC_000012.12	132206028	132240421	GALNT9_introns	127	gi|169790926|ref|NP_001116108.1|/3087/0.0/polypeptide N-acetylgalactosaminyltransferase 9 isoform A [Homo sapiens]/gi|169790925|ref|NM_001122636.1|/2663/0.0/Homo sapiens polypeptide N-acetylgalactosaminyltransferase 9 (GALNT9), transcript variant A, mRNA/Q9HCQ5/ 237/1e-65/Polypeptide N-acetylgalactosaminyltransferase 9/AF0321/52.0/4e-06/COG1216/pfam00652/Ricin_B_lectin/Ricin-type beta-trefoil lec…	Hypo
NC_000007.14	156071912	156072067	CpG	miss	54.14	27.42	62.69	20.45	48.27	64.92	12.75	43.55	65.89	53.38	0	70.98	64.79	61.67	60.19	55.36	155	-16.9338	3	1	1.82e-13	miss	miss	miss	miss	miss	miss	miss	Hypo
NC_000022.11	42079138	42079304	CpG	miss	2.48	32.09	6.96	10.61	5.03	2.98	17.59	21.52	63.54	19.86	48.56	7.94	41.36	30.56	17.52	10.8	166	-15.6664	6	1	2.13e-13	CpG	NC_000022.11	42077279	42079438	FAM109B_exon	166	miss	Hypo
NC_000001.11	3412161	3412702	CpG	NC_000001.11:3411427-3412860:CGIs	68.81	54.48	65	37.45	38.14	76.46	36.18	80.57	78.61	75.6	49.9	89.7	80.05	82.73	42.86	75.79	541	-12.3723	38	1	2.19e-13	CpG	NC_000001.11	3411383	3412800	PRDM16_exon	541	miss	Hypo
NC_000005.10	891613	891771	CpG	miss	25.43	48.93	0	0	24.78	51.65	44.84	68.15	63.52	3.85	3.15	2.45	2.04	0	35.93	38.08	158	15.6947	7	1	2.19e-13	CpG	NC_000005.10	891639	891854	BRD9_exon	132	miss	Hyper
NC_000022.11	23258920	23259024	CpG	miss	68.15	73.83	20.62	64.7	77.56	85.05	52.44	76.97	17.66	47.96	28.74	58.04	65.44	63.19	53.7	74.86	104	21.8721	5	2	3.05e-13	CpG	NC_000022.11	23253980	23260949	BCR_introns	104	gi|68533037|dbj|BAE06073.1|/5860/0.0/BCR variant protein [Homo sapiens]/gi|82546842|ref|NM_004327.3|/6927/0.0/Homo sapiens breakpoint cluster region (BCR), transcript variant 1, mRNA/P11274/2254/0.0/Breakpoint cluster region protein/././././pfam00620/RhoGAP/RhoGAP domain. GTPase activator proteins towards Rho/Rac/Cdc42-like small GTPases./GO:0030036|actin cytoskeleton organization;GO:0007420|brai…	Hyper
NC_000003.12	181725609	181725755	CpG	miss	0	8.15	0	0	8.96	0	8.57	16.84	0	44.22	14.22	0	34.97	27.83	0	11.68	146	-16.0895	3	1	3.55e-13	CpG	NC_000003.12	181715292	181739568	SOX2-OT_introns	146	gi|795640616|ref|XP_011736824.1|/363/4e-36/PREDICTED: uncharacterized protein LOC105480086 isoform X1 [Macaca nemestrina]/gi|449020156|ref|NR_075091.1|/3550/0.0/Homo sapiens SOX2 overlapping transcript (SOX2-OT), transcript variant 1, long non-coding RNA/././././././././pfam01827/FTH/FTH domain. This presumed domain is likely to be a protein-protein interaction module. It is found in many protein…	Hypo
NC_000017.11	81071572	81072122	CpG	miss	42.5	47.25	13.28	30.31	45.1	67.49	12.57	63.63	5.51	23.08	11.47	18.01	32.21	30.54	24.71	49.47	550	14.9276	22	3	3.69e-13	CpG	NC_000017.11	81057967	81082988	BAIAP2_introns	550	gi|767993234|ref|XP_011522496.1|/2949/0.0/PREDICTED: brain-specific angiogenesis inhibitor 1-associated protein 2 isoform X8 [Homo sapiens]/gi|222080098|ref|NM_006340.2|/3352/0.0/Homo sapiens BAI1-associated protein 2 (BAIAP2), transcript variant 3, mRNA/Q9UQB8/55.5/2e-06/Brain-specific angiogenesis inhibitor 1-associated protein 2/././././pfam08397/IMD/IRSp53/MIM homology domain. The N-terminal …	Hyper
NC_000003.12	157161529	157161671	CpG	miss	46.47	72.7	7.96	19.11	43.63	60.09	24.01	76.7	25.83	8.37	12.51	17.78	24.04	52.45	14.97	73.12	142	17.0514	7	2	3.76e-13	CpG	NC_000003.12	157160760	157162127	CCNL1_up	142	gi|544412267|ref|XP_005546256.1|/1752/0.0/PREDICTED: cyclin-L1 isoform X2 [Macaca fascicularis]/gi|34365477|emb|BX641146.1|/2896/0.0/Homo sapiens mRNA; cDNA DKFZp686K21243 (from clone DKFZp686K21243)/Q52KE7/ 256/8e-101/Cyclin-L1/SPAC1296.05c/ 115/1e-27/COG5333/pfam00134/Cyclin_N/Cyclin, N-terminal domain. Cyclins regulate cyclin dependent kinases (CDKs). Human cyclin-O is a Uracil-DNA glycosylase…	Hyper
NC_000003.12	157161529	157161671	CpG	miss	46.47	72.7	7.96	19.11	43.63	60.09	24.01	76.7	25.83	8.37	12.51	17.78	24.04	52.45	14.97	73.12	142	17.0514	7	2	3.76e-13	CpG	NC_000003.12	157160760	157162144	CCNL1_up	142	gi|544412267|ref|XP_005546256.1|/1752/0.0/PREDICTED: cyclin-L1 isoform X2 [Macaca fascicularis]/gi|34365477|emb|BX641146.1|/2896/0.0/Homo sapiens mRNA; cDNA DKFZp686K21243 (from clone DKFZp686K21243)/Q52KE7/ 256/8e-101/Cyclin-L1/SPAC1296.05c/ 115/1e-27/COG5333/pfam00134/Cyclin_N/Cyclin, N-terminal domain. Cyclins regulate cyclin dependent kinases (CDKs). Human cyclin-O is a Uracil-DNA glycosylase…	Hyper
NC_000003.12	157161529	157161671	CpG	miss	46.47	72.7	7.96	19.11	43.63	60.09	24.01	76.7	25.83	8.37	12.51	17.78	24.04	52.45	14.97	73.12	142	17.0514	7	2	3.76e-13	CpG	NC_000003.12	157160760	157162175	CCNL1_up	142	gi|544412267|ref|XP_005546256.1|/1752/0.0/PREDICTED: cyclin-L1 isoform X2 [Macaca fascicularis]/gi|34365477|emb|BX641146.1|/2896/0.0/Homo sapiens mRNA; cDNA DKFZp686K21243 (from clone DKFZp686K21243)/Q52KE7/ 256/8e-101/Cyclin-L1/SPAC1296.05c/ 115/1e-27/COG5333/pfam00134/Cyclin_N/Cyclin, N-terminal domain. Cyclins regulate cyclin dependent kinases (CDKs). Human cyclin-O is a Uracil-DNA glycosylase…	Hyper
NC_000003.12	157161529	157161671	CpG	miss	46.47	72.7	7.96	19.11	43.63	60.09	24.01	76.7	25.83	8.37	12.51	17.78	24.04	52.45	14.97	73.12	142	17.0514	7	2	3.76e-13	CpG	NC_000003.12	157160760	157162192	CCNL1_up	142	gi|544412267|ref|XP_005546256.1|/1752/0.0/PREDICTED: cyclin-L1 isoform X2 [Macaca fascicularis]/gi|34365477|emb|BX641146.1|/2896/0.0/Homo sapiens mRNA; cDNA DKFZp686K21243 (from clone DKFZp686K21243)/Q52KE7/ 256/8e-101/Cyclin-L1/SPAC1296.05c/ 115/1e-27/COG5333/pfam00134/Cyclin_N/Cyclin, N-terminal domain. Cyclins regulate cyclin dependent kinases (CDKs). Human cyclin-O is a Uracil-DNA glycosylase…	Hyper
NC_000003.12	157161529	157161671	CpG	miss	46.47	72.7	7.96	19.11	43.63	60.09	24.01	76.7	25.83	8.37	12.51	17.78	24.04	52.45	14.97	73.12	142	17.0514	7	2	3.76e-13	CpG	NC_000003.12	157160760	157162204	CCNL1_up	142	gi|544412267|ref|XP_005546256.1|/1752/0.0/PREDICTED: cyclin-L1 isoform X2 [Macaca fascicularis]/gi|34365477|emb|BX641146.1|/2896/0.0/Homo sapiens mRNA; cDNA DKFZp686K21243 (from clone DKFZp686K21243)/Q52KE7/ 256/8e-101/Cyclin-L1/SPAC1296.05c/ 115/1e-27/COG5333/pfam00134/Cyclin_N/Cyclin, N-terminal domain. Cyclins regulate cyclin dependent kinases (CDKs). Human cyclin-O is a Uracil-DNA glycosylase…	Hyper
NC_000003.12	157161529	157161671	CpG	miss	46.47	72.7	7.96	19.11	43.63	60.09	24.01	76.7	25.83	8.37	12.51	17.78	24.04	52.45	14.97	73.12	142	17.0514	7	2	3.76e-13	CpG	NC_000003.12	157160760	157162608	CCNL1_up	142	gi|544412267|ref|XP_005546256.1|/1752/0.0/PREDICTED: cyclin-L1 isoform X2 [Macaca fascicularis]/gi|34365477|emb|BX641146.1|/2896/0.0/Homo sapiens mRNA; cDNA DKFZp686K21243 (from clone DKFZp686K21243)/Q52KE7/ 256/8e-101/Cyclin-L1/SPAC1296.05c/ 115/1e-27/COG5333/pfam00134/Cyclin_N/Cyclin, N-terminal domain. Cyclins regulate cyclin dependent kinases (CDKs). Human cyclin-O is a Uracil-DNA glycosylase…	Hyper
NC_000013.11	18628516	18628608	CpG	NC_000013.11:18628334-18629267:CGIs	31.12	73.73	83.54	70.14	77.05	52.72	24.99	81.7	88.33	85.86	88.42	88.02	59.92	88.27	35.81	72.22	92	-16.0242	14	1	5.09e-13	miss	miss	miss	miss	miss	miss	miss	Hypo
NC_000017.11	74111252	74111365	CpG	miss	48.76	31.69	41.7	25.73	51.42	58.52	36.58	56.88	13.42	67.23	55.52	74.33	56.02	69.64	41.84	56.97	113	-14.311	6	1	6.41e-13	CpG	NC_000017.11	74106981	74112645	LOC102723567_introns	113	gi|119584862|gb|EAW64458.1|/104/2e-06/hCG2038441, partial [Homo sapiens]/gi|29725861|gb|AC137898.6|/2894/0.0/Homo sapiens chromosome 17, clone RP11-101O21, complete sequence/././././././././pfam03772/Competence/Competence protein. Members of this family are integral membrane proteins with 6 predicted transmembrane helices. Some members of this family have been shown to be essential for bacterial …	Hypo
NC_000017.11	79485736	79485821	CpG	miss	15.93	32.37	20.24	18.5	59.13	26.97	54.25	6.8	47.55	59.27	38.76	71.95	57.02	63.03	53.16	46.24	85	-17.0298	7	2	6.59e-13	CpG	NC_000017.11	79482598	79515954	RBFOX3_introns	85	gi|694969979|ref|XP_009431689.1|/1549/0.0/PREDICTED: RNA binding protein fox-1 homolog 3 isoform X1 [Pan troglodytes]/gi|460417306|ref|NM_001082575.2|/2990/0.0/Homo sapiens RNA binding protein, fox-1 homolog (C. elegans) 3 (RBFOX3), mRNA/A6NFN3/ 509/2e-174/RNA binding protein fox-1 homolog 3/TP0356/51.6/8e-07/COG0724/pfam00076/RRM_1/RNA recognition motif. (a.k.a. RRM, RBD, or RNP domain). The RRM…	Hypo
NC_000007.14	13940100	13940218	CpG	miss	71.58	52.15	70.14	62.89	64.2	74.56	21.2	60	58.82	78.87	74.22	70.83	77.42	64.23	77.42	70.3	118	-14.0519	3	1	8.01e-13	CpG	NC_000007.14	13939246	13977426	ETV1_introns	118	gi|767944956|ref|XP_011513469.1|/2563/0.0/PREDICTED: ETS translocation variant 1 isoform X3 [Homo sapiens]/gi|253683425|ref|NM_004956.4|/6810/0.0/Homo sapiens ets variant 1 (ETV1), transcript variant 1, mRNA/P50549/ 350/0.0/ETS translocation variant 1/././././pfam04621/ETS_PEA3_N/PEA3 subfamily ETS-domain transcription factor N terminal domain. The N terminus of the PEA3 transcription factors is …	Hypo
NC_000001.11	2933376	2933906	CpG	miss	50.13	32.16	55.38	18.91	60.11	53.51	50.69	60.06	63.53	73.2	64.98	77.17	70.73	69.74	66.88	52.26	530	-12.5922	16	1	8.18e-13	miss	miss	miss	miss	miss	miss	miss	Hypo
NC_000020.11	49917136	49917291	CpG	miss	62.75	84.36	21.16	70.86	84.45	67.08	65.5	83.69	80.57	35.79	6.88	43.09	47.28	21.83	38.55	81.3	155	18.9796	6	2	8.27e-13	CpG	NC_000020.11	49916085	49920601	LOC105372653_introns	155	././././gi|9368423|emb|AL031685.18|/265/3e-135/Human DNA sequence from clone RP5-963K23 on chromosome 20q13.11-13.2, complete sequence/././././././././pfam08530/PepX_C/X-Pro dipeptidyl-peptidase C-terminal non-catalytic domain. This domain contains a beta sandwich domain./././././.	Hyper
NC_000012.12	56222954	56223241	CpG	miss	54.03	71.19	12.75	35.4	59.57	72.42	29.22	61.97	81.22	38.89	19.11	5.51	32.18	21.36	32.14	63.36	287	17.1635	19	3	9.83e-13	CpG	NC_000012.12	56222199	56223616	NABP2_introns	287	gi|397509098|ref|XP_003824973.1|/1054/6e-139/PREDICTED: SOSS complex subunit B1 isoform X1 [Pan paniscus]/gi|578824211|ref|XM_005269147.2|/1421/0.0/PREDICTED: Homo sapiens nucleic acid binding protein 2 (NABP2), transcript variant X2, mRNA/Q9BQ15/ 350/2e-117/SOSS complex subunit B1/ECU01g0880/56.6/9e-09/COG1599/pfam13900/GVQW/Putative binding domain. This short domain is often found nested inside…	Hyper
NC_000018.10	26190639	26190742	CpG	miss	29.26	6.52	4.9	22.56	69.27	85.85	0	28.76	3.12	4.39	4.44	5	4.7	30.95	55.35	52.91	103	19.6369	4	1	1.11e-12	CpG	NC_000018.10	26179130	26192318	PSMA8_introns	103	gi|68303561|ref|NP_653263.2|/1265/8e-169/proteasome subunit alpha type-7-like isoform 1 [Homo sapiens]/gi|68303560|ref|NM_144662.2|/1829/0.0/Homo sapiens proteasome (prosome, macropain) subunit, alpha type, 8 (PSMA8), transcript variant 1, mRNA/Q4R7D9/74.3/2e-13/Proteasome subunit alpha type-7-like/././././pfam00227/Proteasome/Proteasome subunit. The proteasome is a multisubunit structure that de…	Hyper
NC_000015.10	67829794	67829992	CpG	NC_000015.10:67823277-67830237:CGIs	8.29	11.66	71.27	31.66	70.13	3.01	39.58	73.24	34.27	51.34	71.7	87.81	49.38	72.67	48.89	44.08	198	-19.1964	17	5	1.41e-12	CpG	NC_000015.10	67829269	67830017	SKOR1_introns	198	gi|384407369|ref|NP_001244953.1|/3711/0.0/SKI family transcriptional corepressor 1 [Homo sapiens]/gi|635134900|ref|XM_008016139.1|/3165/0.0/PREDICTED: Chlorocebus sabaeus SKI family transcriptional corepressor 1 (SKOR1), transcript variant X3, mRNA/P84550/60.8/5e-08/SKI family transcriptional corepressor 1/././././pfam02437/Ski_Sno/SKI/SNO/DAC family. This family contains a presumed domain that i…	Hypo
NC_000002.12	242012624	242012711	CpG	miss	68.02	44.24	19.66	35.66	63.96	73.73	29.11	67.18	27.36	68.18	60.12	78.7	62.92	68.36	65.35	66.56	87	-19.0616	5	1	1.56e-12	CpG	NC_000002.12	242006013	242037018	LINC01237_introns	87	././././gi|572153110|ref|NR_110220.1|/576/0.0/Homo sapiens long intergenic non-protein coding RNA 1237 (LINC01237), long non-coding RNA/././././././././pfam14906/DUF4495/Domain of unknown function (DUF4495). This domain family is found in eukaryotes, and is typically between 322 and 336 amino acids in length. There are two conserved sequence motifs: QMW and DLW. Proteins in this family vary in le…	Hypo
NC_000011.10	124751585	124752233	CpG	miss	6.75	38.06	6.65	34.15	72.54	9.93	21.87	13.94	50.42	37.65	11.53	13.04	23.3	54.47	63.65	64.35	648	-11.9502	14	1	1.61e-12	CpG	NC_000011.10	124751580	124752076	VSIG2_introns	491	gi|767969918|ref|XP_011541029.1|/1446/0.0/PREDICTED: V-set and immunoglobulin domain-containing protein 2 isoform X1 [Homo sapiens]/gi|34147668|ref|NM_014312.3|/1121/0.0/Homo sapiens V-set and immunoglobulin domain containing 2 (VSIG2), mRNA/Q96IQ7/ 518/0.0/V-set and immunoglobulin domain-containing protein 2/././././pfam07679/I-set/Immunoglobulin I-set domain././GO:0005887|integral component of …	Hypo
NC_000013.11	18874987	18875060	CpG	NC_000013.11:18874865-18875178:CGIs	40.77	71.82	63.09	40.91	61.66	29.26	18.82	65.95	61.73	73.06	67.77	85.41	52.23	80.33	37.39	46.95	73	-17.0412	10	2	1.64e-12	miss	miss	miss	miss	miss	miss	miss	Hypo
NC_000004.12	41873406	41873756	CpG	NC_000004.12:41873428-41873777:CGIs	2.11	13.18	60.39	31.15	2.3	4.47	7.71	60.77	26.32	31.04	55.14	74.62	23.5	73.96	2.15	36.55	350	-14.5823	8	1	1.7e-12	miss	miss	miss	miss	miss	miss	miss	Hypo
NC_000023.11	131083940	131084032	CpG	miss	24.5	16.65	3.64	13.37	2.96	23.73	3.64	49.27	49.87	36.11	38.59	14.1	13.09	66.13	26.43	33.63	92	-12.1891	12	1	1.75e-12	CpG	NC_000023.11	131083969	131084214	ARHGAP36_introns	63	gi|40255080|ref|NP_659404.2|/2746/0.0/rho GTPase-activating protein 36 isoform 1 precursor [Homo sapiens]/gi|216547852|ref|NM_144967.3|/3087/0.0/Homo sapiens Rho GTPase activating protein 36 (ARHGAP36), transcript variant 1, mRNA/Q6ZRI8/ 891/0.0/Rho GTPase-activating protein 36/././././pfam00620/RhoGAP/RhoGAP domain. GTPase activator proteins towards Rho/Rac/Cdc42-like small GTPases./GO:0051056|r…	Hypo
NC_000017.11	81026699	81026887	CpG	miss	41.87	45.2	74.66	34.9	74.33	48.03	73.84	69.7	80.45	62.07	68.12	82.92	78.95	79.31	61.87	66.74	188	-15.0205	18	1	1.79e-12	miss	miss	miss	miss	miss	miss	miss	Hypo
NC_000017.11	80971776	80971895	CpG	miss	52.02	56.18	63.17	18.01	35.93	49.86	76.95	69.43	73.26	83.07	39.49	76.47	75.68	68.56	75.56	67.72	119	-18.8501	6	1	1.81e-12	CpG	NC_000017.11	80970787	80971862	LOC400627_exon	86	miss	Hypo
NC_000007.14	960687	960786	CpG	miss	15.72	52.56	19.85	17.18	46.53	21.67	35.17	33.04	47.85	58.37	23.48	55.23	52.28	29.66	58.77	69.13	99	-16.0709	4	1	2.11e-12	miss	miss	miss	miss	miss	miss	miss	Hypo
NC_000001.11	3555013	3555134	CpG	miss	59.76	69.24	19.66	60.73	70.92	23.56	27.22	51.39	0	64.31	3.47	53.7	47.51	2.98	33.3	56.93	121	19.7982	5	2	2.22e-12	CpG	NC_000001.11	3550776	3560694	MEGF6_introns	121	gi|767902853|ref|XP_011539187.1|/7845/0.0/PREDICTED: multiple epidermal growth factor-like domains protein 6 isoform X1 [Homo sapiens]/gi|110347456|ref|NM_001409.3|/7439/0.0/Homo sapiens multiple EGF-like-domains 6 (MEGF6), mRNA/O75095/2522/0.0/Multiple epidermal growth factor-like domains protein 6/././././pfam03157/Glutenin_hmw/High molecular weight glutenin subunit. Members of this family incl…	Hyper
NC_000017.11	79903562	79903721	CpG	miss	38.75	45.8	42.14	24.64	43.29	39.29	12.04	46.3	56.47	57.03	30.64	60.58	54.27	51.52	48.33	42.75	159	-18.8263	3	1	2.39e-12	miss	miss	miss	miss	miss	miss	miss	Hypo
NC_000021.9	45983348	45983461	CpG	miss	8.47	61.76	48.21	9.88	21.18	2.71	70.63	65.14	46.42	80.67	67.7	52.62	68.32	81.89	38.37	36.39	113	-18.9135	4	2	2.65e-12	CpG	NC_000021.9	45982763	45984268	COL6A1_introns	113	gi|87196339|ref|NP_001839.2|/2578/0.0/collagen alpha-1(VI) chain precursor [Homo sapiens]/gi|87196338|ref|NM_001848.2|/4225/0.0/Homo sapiens collagen, type VI, alpha 1 (COL6A1), mRNA/P12109/ 686/0.0/Collagen alpha-1(VI) chain/././././pfam00092/VWA/von Willebrand factor type A domain./GO:0007411|axon guidance;GO:0007155|cell adhesion;GO:0071230|cellular response to amino acid stimulus;GO:0030574|c…	Hypo
NC_000013.11	44483526	44483591	CpG	miss	24.28	67.7	62.22	68.21	34.61	47.15	17.77	4.17	25.59	7.58	84.72	78.08	70.08	79.99	22.17	61.04	65	-16.8779	5	1	2.68e-12	CpG	NC_000013.11	44474301	44537097	TSC22D1_introns	65	gi|21693134|dbj|BAC02703.1|/3140/0.0/KIAA1994 protein [Homo sapiens]/gi|345090977|ref|NM_183422.3|/6196/0.0/Homo sapiens TSC22 domain family, member 1 (TSC22D1), transcript variant 1, mRNA/Q15714/1157/0.0/TSC22 domain family protein 1/././././pfam01166/TSC22/TSC-22/dip/bun family./GO:0006351|transcription, DNA-templated;/GO:0005737|cytoplasm;GO:0005634|nucleus;/GO:0003700|transcription factor act…	Hypo
NC_000016.10	2481160	2481265	CpG	miss	36.7	44.35	7.33	44.1	41.34	54.97	4.09	60.82	5.5	29.13	0	6.9	22.12	24.73	34.32	45.29	105	19.4991	3	2	3.02e-12	CpG	NC_000016.10	2475170	2482931	TBC1D24_introns	105	gi|6330204|dbj|BAA86485.1|/2946/0.0/KIAA1171 protein [Homo sapiens]/gi|312283690|ref|NM_001199107.1|/6595/0.0/Homo sapiens TBC1 domain family, member 24 (TBC1D24), transcript variant 1, mRNA/Q9ULP9/1106/0.0/TBC1 domain family member 24/././././pfam13900/GVQW/Putative binding domain. This short domain is often found nested inside other longer domains. The function is not known, but the domain carr…	Hyper
NC_000019.10	19213997	19214090	CpG	miss	34.68	32.63	6.95	15.3	19.54	54.12	6.83	38.64	66.25	41.25	58.72	71.66	43.3	52.11	15.19	46.54	93	-20.7764	4	2	3.93e-12	CpG	NC_000019.10	19212064	19216946	NCAN_introns	93	gi|68533063|dbj|BAE06086.1|/6206/0.0/CSPG3 variant protein [Homo sapiens]/gi|118600982|ref|NM_004386.2|/6406/0.0/Homo sapiens neurocan (NCAN), mRNA/O14594/2362/0.0/Neurocan core protein/././././pfam00193/Xlink/Extracellular link domain./GO:0007411|axon guidance;GO:0005975|carbohydrate metabolic process;GO:0007155|cell adhesion;GO:0007417|central nervous system development;GO:0030206|chondroitin s…	Hypo
NC_000005.10	141100921	141101223	CpG	miss	53.84	62.2	43.8	68.36	56.46	35.99	24.86	62.04	52.99	72.45	92.05	89.09	75.03	85.15	58.67	61.95	302	-13.4518	12	1	4.14e-12	CpG	NC_000005.10	141100241	141103827	PCDHB3_exon	302	miss	Hypo
NC_000010.11	119541670	119541909	CpG	miss	42.42	7.26	3.91	23.42	67.24	64.44	41.14	62.18	68.07	3.99	1.79	77.14	0.71	0	20.82	29.61	239	12.0167	10	2	5.01e-12	CpG	NC_000010.11	119536581	119542589	RGS10_introns	239	gi|694942007|ref|XP_003951820.2|/909/1e-120/PREDICTED: LOW QUALITY PROTEIN: regulator of G-protein signaling 10 [Pan troglodytes]/gi|52694754|ref|NM_001005339.1|/904/0.0/Homo sapiens regulator of G-protein signaling 10 (RGS10), transcript variant 1, mRNA/O43665/ 301/8e-102/Regulator of G-protein signaling 10/././././pfam00615/RGS/Regulator of G protein signaling domain. RGS family members are GTP…	Hyper
NC_000005.10	2387690	2387822	CpG	miss	23.37	26.58	25.29	11.55	16.04	32.7	12.31	44.72	50.14	45	25.8	57.3	17.99	48.42	20.04	44.44	132	-15.9671	10	1	5.63e-12	miss	miss	miss	miss	miss	miss	miss	Hypo
NC_000019.10	19110264	19110690	CpG	NC_000019.10:19110387-19110766:CGIs	8.78	5.32	61.43	68.26	70.19	10.95	37.15	50.46	3.99	35.77	44.2	7.49	36.92	5.12	4.49	35.73	426	19.3931	21	7	5.93e-12	CpG	NC_000019.10	19108045	19110568	SLC25A42_introns	304	gi|821002955|ref|XP_012365089.1|/1752/0.0/PREDICTED: mitochondrial coenzyme A transporter SLC25A42 isoform X1 [Nomascus leucogenys]/gi|378925602|ref|NM_178526.4|/3267/0.0/Homo sapiens solute carrier family 25, member 42 (SLC25A42), mRNA/Q86VD7/ 586/0.0/Mitochondrial coenzyme A transporter SLC25A42/././././pfam00153/Mito_carr/Mitochondrial carrier protein./GO:0015866|ADP transport;GO:0080121|AMP t…	Hyper
NC_000002.12	199464669	199464763	CpG	NC_000002.12:199461948-199464958:CGIs	8.82	8.31	61.15	14.18	9.41	2.37	19.28	21.33	57.49	16.33	24.49	3.38	34.45	59.82	1.33	23.65	94	-12.0564	16	2	6.44e-12	CpG	NC_000002.12	199460668	199464835	SATB2_introns	94	gi|62088332|dbj|BAD92613.1|/3368/0.0/SATB family member 2 variant [Homo sapiens]/gi|289547595|ref|NM_001172509.1|/5730/0.0/Homo sapiens SATB homeobox 2 (SATB2), transcript variant 1, mRNA/Q8VI24/ 226/3e-61/DNA-binding protein SATB2/././././pfam02376/CUT/CUT domain. The CUT domain is a DNA-binding motif which can bind independently or in cooperation with the homeodomain, often found downstream of …	Hypo
NC_000002.12	130006025	130006157	CpG	NC_000002.12:130005910-130006191:CGIs	0	0	28.49	23.99	75.5	0	43.41	7.28	59.81	44.03	26.55	2.26	46.76	81.05	20.79	10.41	132	-19.6758	16	2	6.54e-12	CpG	NC_000002.12	130004198	130006199	ARHGAP42P2_up	132	gi|297690027|ref|XP_002822431.1|/1443/0.0/PREDICTED: rho GTPase-activating protein 42 isoform X1 [Pongo abelii]/gi|306922534|gb|AC242373.2|/2149/0.0/Homo sapiens FOSMID clone ABC14-864758N17 from chromosome 2, complete sequence/A6NI28/63.2/8e-09/Rho GTPase-activating protein 42/././././pfam00620/RhoGAP/RhoGAP domain. GTPase activator proteins towards Rho/Rac/Cdc42-like small GTPases./GO:0007165|s…	Hypo
NC_000002.12	181682659	181682749	CpG	miss	2.41	7.92	26.07	4.97	10.01	4.56	3.92	49.09	0	37.29	43.5	43.77	12.65	51.13	15.33	13.18	90	-13.9738	10	3	6.71e-12	miss	miss	miss	miss	miss	miss	miss	Hypo
NC_000003.12	152599278	152599424	CpG	miss	62.06	47.64	27.34	61.75	54.51	71.08	50.63	56.52	57.36	36.03	28.38	43.94	58.52	12.96	38.18	54.33	146	14.7496	6	1	7.63e-12	miss	miss	miss	miss	miss	miss	miss	Hyper
NC_000001.11	3162243	3162505	CpG	miss	54.27	68.54	50.29	44.88	39.21	69.77	57.05	79.96	75.6	70.12	67.19	76.59	59.2	80.7	51.26	75.66	262	-13.0666	9	1	7.98e-12	CpG	NC_000001.11	3161761	3164698	LOC105378606_exon	262	miss	Hypo
NC_000020.11	63420702	63420905	CpG	NC_000020.11:63420588-63420933:CGIs	55.56	53.95	47.38	25.46	8.96	65.95	26.68	72.65	74.03	67.45	43.96	86.98	55.85	75.66	48.71	40.16	203	-16.7854	11	2	8.2e-12	CpG	NC_000020.11	63420431	63424176	KCNQ2_introns	203	gi|768017132|ref|XP_011527112.1|/4381/0.0/PREDICTED: potassium voltage-gated channel subfamily KQT member 2 isoform X4 [Homo sapiens]/gi|578835978|ref|XM_006723787.1|/7798/0.0/PREDICTED: Homo sapiens potassium channel, voltage gated KQT-like subfamily Q, member 2 (KCNQ2), transcript variant X5, mRNA/O43526/ 663/0.0/Potassium voltage-gated channel subfamily KQT member 2/MA2034/84.3/4e-16/COG1226/p…	Hypo
NC_000009.12	117349071	117349179	CpG	miss	37.63	43.65	3.93	27.65	42.12	68.66	15.62	49.3	21.28	20.99	4.69	3.57	20.06	4.17	32.55	32.39	108	19.1024	5	2	8.44e-12	CpG	NC_000009.12	117291513	117414496	ASTN2_introns	108	gi|3327082|dbj|BAA31609.1|/6268/0.0/KIAA0634 protein [Homo sapiens]/gi|296080723|ref|NM_014010.4|/4591/0.0/Homo sapiens astrotactin 2 (ASTN2), transcript variant 1, mRNA/O00370/ 659/0.0/LINE-1 retrotransposable element ORF2 protein/././././pfam00078/RVT_1/Reverse transcriptase (RNA-dependent DNA polymerase). A reverse transcriptase gene is usually indicative of a mobile element such as a retrotra…	Hyper
NC_000016.10	89576357	89576702	CpG	NC_000016.10:89574645-89577007:CGIs	34.73	47.76	70.79	50.79	78.3	18.97	50.54	79.02	68.9	69.3	88.57	77.73	60.69	75.23	71.37	44.34	345	-11.2883	35	1	8.79e-12	CpG	NC_000016.10	89576071	89577526	CPNE7_introns	345	gi|7656993|ref|NP_055242.1|/3239/0.0/copine-7 isoform b [Homo sapiens]/gi|214830496|ref|NM_014427.4|/2657/0.0/Homo sapiens copine VII (CPNE7), transcript variant 2, mRNA/Q0VE82/73.6/4e-12/Copine-7/././././pfam07002/Copine/Copine. This family represents a conserved region approximately 180 residues long within eukaryotic copines. Copines are Ca(2+)-dependent phospholipid-binding proteins that are …	Hypo
NC_000005.10	133756648	133756747	CpG	miss	54.09	62.92	18.14	38.33	49.45	69.2	37.27	43.02	11.4	20.85	0	28.02	52	56.98	50	61.64	99	17.0938	3	1	9.76e-12	CpG	NC_000005.10	133720934	133799345	FSTL4_introns	99	gi|54792136|ref|NP_055897.1|/4389/0.0/follistatin-related protein 4 precursor [Homo sapiens]/gi|635123607|ref|XM_008014412.1|/5868/0.0/PREDICTED: Chlorocebus sabaeus follistatin-like 4 (FSTL4), transcript variant X2, mRNA/Q6MZW2/1407/0.0/Follistatin-related protein 4/././././pfam07679/I-set/Immunoglobulin I-set domain././GO:0005576|extracellular region;/GO:0005509|calcium ion binding;/./.	Hyper
NC_000011.10	525943	526063	CpG	miss	42.86	51.34	52.83	50.77	55.62	59.79	44.77	51	16.92	45.01	16	25.93	35.53	19.33	66.86	42.97	120	18.8557	3	1	1.08e-11	CpG	NC_000011.10	524315	528158	LRRC56_introns	120	gi|578839831|ref|XP_006725194.1|/2408/0.0/PREDICTED: leucine-rich repeat-containing protein 56 isoform X1 [Homo sapiens]/gi|221136771|ref|NM_198075.3|/2774/0.0/Homo sapiens leucine rich repeat containing 56 (LRRC56), mRNA/././././././././pfam12799/LRR_4/Leucine Rich repeats (2 copies). Leucine rich repeats are short sequence motifs present in a number of proteins with diverse functions and cellul…	Hyper
NC_000017.11	79153786	79153969	CpG	miss	29.07	44.41	14.28	31.29	62.31	51.48	48.89	18.58	5.4	21.63	0	40.72	32.02	12.43	37.83	46.83	183	13.3104	6	1	1.2e-11	CpG	NC_000017.11	79145097	79235765	RBFOX3_introns	183	gi|694969979|ref|XP_009431689.1|/1549/0.0/PREDICTED: RNA binding protein fox-1 homolog 3 isoform X1 [Pan troglodytes]/gi|460417306|ref|NM_001082575.2|/2990/0.0/Homo sapiens RNA binding protein, fox-1 homolog (C. elegans) 3 (RBFOX3), mRNA/A6NFN3/ 509/2e-174/RNA binding protein fox-1 homolog 3/TP0356/51.6/8e-07/COG0724/pfam00076/RRM_1/RNA recognition motif. (a.k.a. RRM, RBD, or RNP domain). The RRM…	Hyper
NC_000018.10	11431709	11431776	CpG	miss	60.28	60.41	60.07	40.53	67.65	71	18.32	65.43	59.52	54.3	38.83	68.72	33.29	56.36	31.3	58.2	67	13.8724	4	1	1.21e-11	CpG	NC_000018.10	11391751	11447750	LOC107985173_introns	67	gi|119621981|gb|EAX01576.1|/273/5e-25/hCG2040877, partial [Homo sapiens]/gi|21328204|dbj|AP005229.2|/2246/0.0/Homo sapiens genomic DNA, chromosome 18, clone:RP11-128P17, complete sequence/././././././././pfam12906/RINGv/RING-variant domain./././././.	Hyper
NC_000011.10	75584074	75584168	CpG	miss	10.04	51.13	37.39	52.17	21.61	10	18.51	48.68	29.55	69.57	63.14	18.06	35.52	68.05	38.1	58.12	94	-16.9694	8	1	1.22e-11	CpG	NC_000011.10	75583281	75586913	LOC105369391_introns	94	././././gi|13429916|dbj|AP001922.4|/1803/0.0/Homo sapiens genomic DNA, chromosome 11q, clone:CTD-2530H12, complete sequence/O00370/53.9/6e-06/LINE-1 retrotransposable element ORF2 protein/././././pfam03251/Tymo_45kd_70kd/Tymovirus 45/70Kd protein. Tymoviruses are single stranded RNA viruses. This family includes a protein of unknown function that has been named based on its molecular weight. Tymo…	Hypo
NC_000020.11	31476486	31476578	CpG	miss	58.58	55.96	18.22	55.29	71.5	76.56	47.59	72.82	69.69	45.53	0	28.68	35.86	65.23	35.11	52.27	92	17.6978	5	2	1.28e-11	CpG	NC_000020.11	31476226	31476785	REM1_exon	92	miss	Hyper
NC_000020.11	31476486	31476578	CpG	miss	58.58	55.96	18.22	55.29	71.5	76.56	47.59	72.82	69.69	45.53	0	28.68	35.86	65.23	35.11	52.27	92	17.6978	5	2	1.28e-11	CpG	NC_000020.11	31476407	31476785	REM1_exon	92	miss	Hyper
NC_000017.11	79531623	79531746	CpG	miss	10.29	61.69	10.14	15.37	32.65	8.71	69.41	65.88	25.51	75.99	12.26	21.93	70.44	75.7	32.16	47.5	123	-18.1291	4	1	1.29e-11	CpG	NC_000017.11	79516148	79610825	RBFOX3_introns	123	gi|694969979|ref|XP_009431689.1|/1549/0.0/PREDICTED: RNA binding protein fox-1 homolog 3 isoform X1 [Pan troglodytes]/gi|460417306|ref|NM_001082575.2|/2990/0.0/Homo sapiens RNA binding protein, fox-1 homolog (C. elegans) 3 (RBFOX3), mRNA/A6NFN3/ 509/2e-174/RNA binding protein fox-1 homolog 3/TP0356/51.6/8e-07/COG0724/pfam00076/RRM_1/RNA recognition motif. (a.k.a. RRM, RBD, or RNP domain). The RRM…	Hypo
NC_000017.11	73292047	73292158	CpG	miss	48.33	69.82	0	32.39	48.62	64.12	9.74	14.81	0	0	0	36.33	31.94	13.95	11.18	31.61	111	19.6445	5	2	1.54e-11	CpG	NC_000017.11	73286612	73310880	CDC42EP4_introns	111	gi|13786127|ref|NP_036253.2|/1121/2e-139/cdc42 effector protein 4 [Homo sapiens]/gi|578830657|ref|XM_005257182.2|/3416/0.0/PREDICTED: Homo sapiens CDC42 effector protein (Rho GTPase binding) 4 (CDC42EP4), transcript variant X1, mRNA/Q9H3Q1/ 436/7e-141/Cdc42 effector protein 4/././././pfam14957/BORG_CEP/Cdc42 effector. The Cdc42 effector (CEP) or binder of Rho GTPases (BORG) proteins are involved …	Hyper
NC_000003.12	24019095	24019200	CpG	miss	68.31	68.5	25.96	56.73	84.34	86.78	39.95	33.43	25.01	51.44	41.24	2.96	40.02	38.75	38.4	76.63	105	16.137	5	2	1.56e-11	miss	miss	miss	miss	miss	miss	miss	Hyper
NC_000007.14	441841	441938	CpG	miss	52.94	66.86	12.74	32.42	69.51	55.45	21.38	67.9	0	39.76	0	27.26	25.11	20.57	40.21	56.23	97	17.1245	4	1	1.65e-11	miss	miss	miss	miss	miss	miss	miss	Hyper
NC_000023.11	137545631	137545967	CpG	miss	32.14	35.84	53.67	21.31	20.13	29.56	65.5	78.38	67.89	74.37	67.64	63.15	40.38	77.18	16.91	48.44	336	-17.3685	29	5	1.72e-11	miss	miss	miss	miss	miss	miss	miss	Hypo
NC_000016.10	86513019	86513141	CpG	miss	13.81	17.2	35.16	28.14	22.24	3.33	45.65	76.15	82.21	50.21	49.12	57.21	40.25	54.07	53.78	45.29	122	-17.9359	6	1	2e-11	CpG	NC_000016.10	86512924	86514464	FOXF1_exon	122	miss	Hypo
NC_000002.12	16330048	16330430	CpG	miss	36.08	73.38	47.29	56.16	28.61	30.97	67.21	70.09	66.56	76.64	68.71	77.17	60.28	77.21	52.56	70.08	382	-12.8054	9	1	2.27e-11	miss	miss	miss	miss	miss	miss	miss	Hypo
NC_000017.11	78231267	78231582	CpG	miss	9.68	32.11	28.61	21.02	46.89	18.18	20.37	25.05	44.54	44.56	27.71	56.37	25.18	58.9	62.4	35.25	315	-12.9995	9	2	2.37e-11	miss	miss	miss	miss	miss	miss	miss	Hypo
NC_000004.12	1623554	1623909	CpG	NC_000004.12:1623389-1623766:CGIs	32.06	57.33	15.42	37.06	22.85	53.66	27.62	52.76	85.11	49.77	41.3	8.11	46.68	53.7	44.23	72.97	355	-16.1479	50	4	2.51e-11	CpG	NC_000004.12	1618111	1627313	FAM53A_introns	355	gi|61966701|ref|NP_001013644.1|/1591/0.0/protein FAM53A isoform 1 [Homo sapiens]/gi|291327516|ref|NM_001013622.3|/2807/0.0/Homo sapiens family with sequence similarity 53, member A (FAM53A), transcript variant 1, mRNA/Q6NSI3/ 442/1e-142/Protein FAM53A/././././pfam15242/FAM53/Family of FAM53. The FAM53 protein family refers to a family of proteins, which bind to a transcriptional regulator that mo…	Hypo
NC_000005.10	2752326	2752501	CpG	NC_000005.10:2748254-2756910:CGIs	2.92	5.41	57.29	1.96	40.92	2.24	0.73	78.33	34.35	77.84	68.55	25.03	8.12	61.38	1.96	41.09	175	-18.0747	23	5	2.94e-11	CpG	NC_000005.10	2751939	2752464	C5orf38_exon	138	miss	Hypo
NC_000005.10	2752326	2752501	CpG	NC_000005.10:2748254-2756910:CGIs	2.92	5.41	57.29	1.96	40.92	2.24	0.73	78.33	34.35	77.84	68.55	25.03	8.12	61.38	1.96	41.09	175	-18.0747	23	5	2.94e-11	CpG	NC_000005.10	2752130	2752464	C5orf38_exon	138	miss	Hypo
NC_000021.9	43303347	43303440	CpG	miss	51.72	67.65	78.16	43.69	75.31	37.48	66.23	75.35	73.05	75.67	80.1	79.18	78.92	75.97	77.74	70.67	93	-11.3309	6	1	3.12e-11	miss	miss	miss	miss	miss	miss	miss	Hypo
NC_000010.11	30751659	30751800	CpG	miss	36.66	58.11	44.94	33.62	64.71	61.09	36.31	63.11	60.53	63.79	61.96	75.41	63.84	59.94	72.95	51.64	141	-14.4335	5	1	3.38e-11	miss	miss	miss	miss	miss	miss	miss	Hypo
NC_000019.10	3507911	3507990	CpG	miss	51.92	83.75	24.34	50.13	54.36	77.89	71.01	87.51	84.41	28.64	2.05	4.17	43.38	51.38	30.91	71.77	79	16.9483	5	2	3.43e-11	CpG	NC_000019.10	3506474	3519237	FZR1_introns	79	gi|6330805|dbj|BAA86556.1|/2695/0.0/KIAA1242 protein [Homo sapiens]/gi|209969676|ref|NM_016263.3|/3615/0.0/Homo sapiens fizzy/cell division cycle 20 related 1 (FZR1), transcript variant 2, mRNA/Q9R1K5/ 257/1e-73/Fizzy-related protein homolog/././././pfam00400/WD40/WD domain, G-beta repeat./GO:0051488|activation of anaphase-promoting complex activity;GO:0031145|anaphase-promoting complex-dependent…	Hyper
NC_000019.10	852905	853323	CpG	NC_000019.10:852855-853495:CGIs	15.29	27.34	26.13	14.13	4.45	17.05	37.92	19.02	28.36	36.05	52.34	71.33	20.55	38.33	15.63	24.28	418	-15.8988	16	1	3.62e-11	CpG	NC_000019.10	853032	853261	ELANE_introns	229	gi|4503549|ref|NP_001963.1|/1194/5e-162/neutrophil elastase preproprotein [Homo sapiens]/gi|58530849|ref|NM_001972.2|/924/0.0/Homo sapiens elastase, neutrophil expressed (ELANE), mRNA/P08246/ 462/8e-163/Neutrophil elastase/VC1200/83.6/2e-16/COG5640/pfam00089/Trypsin/Trypsin./GO:0002438|acute inflammatory response to antigenic stimulus;GO:0006874|cellular calcium ion homeostasis;GO:0030574|collage…	Hypo
NC_000013.11	112117029	112117603	CpG	miss	57.73	47.36	28.01	18.46	6.44	63.21	17.89	64.82	46.65	61.21	18.39	61.59	17.73	68.29	23.29	54.3	574	-12.2343	8	1	3.93e-11	miss	miss	miss	miss	miss	miss	miss	Hypo
NC_000019.10	11235599	11235701	CpG	miss	49.88	66.85	9.27	38.69	48.11	73.63	18	69.62	18.18	22.73	3.37	10.46	41.73	22.4	39.16	63.5	102	16.5724	7	1	3.96e-11	CpG	NC_000019.10	11235597	11235759	DOCK6_exon	102	miss	Hyper
NC_000016.10	32202466	32202555	CpG	NC_000016.10:32202221-32202961:CGIs	23.68	24.67	59.86	19.46	52.03	24.54	31.88	60.42	65.97	63.99	49	82.25	32.09	74.94	53.35	40	89	-16.4378	10	1	3.97e-11	miss	miss	miss	miss	miss	miss	miss	Hypo
NC_000002.12	25216052	25216130	CpG	NC_000002.12:25215856-25216224:CGIs	0	0.89	0	28.5	85.96	23.26	4.22	3.05	30.91	41.44	46.28	94.09	46.56	56.35	0	1.11	78	-15.9204	14	1	4.72e-11	miss	miss	miss	miss	miss	miss	miss	Hypo
NC_000006.12	99605679	99606121	CpG	miss	15.22	21.73	43.91	26.08	18.13	16.74	31.42	40.46	44.17	39.15	65.39	36.42	15.75	40.06	41.99	29.64	442	-12.9277	16	1	4.87e-11	CpG	NC_000006.12	99604772	99606773	PRDM13_up	442	gi|124107614|ref|NP_067633.2|/2762/0.0/PR domain zinc finger protein 13 [Homo sapiens]/gi|124107613|ref|NM_021620.3|/3204/0.0/Homo sapiens PR domain containing 13 (PRDM13), mRNA/Q9H4Q3/1068/0.0/PR domain zinc finger protein 13/././././pfam00856/SET/SET domain. SET domains are protein lysine methyltransferase enzymes. SET domains appear to be protein-protein interaction domains. It has been demons…	Hypo
NC_000023.11	119887998	119888166	CpG	miss	37.74	33.28	7.83	27.79	7.71	49.7	3.28	58.23	84.11	39.47	54.74	1.04	31.9	3.52	28.85	52.75	168	-17.7162	25	1	6.01e-11	miss	miss	miss	miss	miss	miss	miss	Hypo
NC_000001.11	35146336	35146546	CpG	miss	3.24	53.21	17.71	26.5	52.39	3.03	69.68	39.82	75.93	73.7	25.28	2.26	18.78	81.4	39.62	66.85	210	-16.3884	8	1	6.16e-11	CpG	NC_000001.11	35146298	35146825	LOC105378644_exon	210	miss	Hypo
NC_000005.10	51399463	51399574	CpG	miss	5.51	3.35	7.34	1.79	0	0	32.37	77.75	22.63	49.51	75.81	42.95	1.77	59.35	1.58	13.85	111	-15.0389	11	1	6.48e-11	miss	miss	miss	miss	miss	miss	miss	Hypo
NC_000010.11	132749067	132749160	CpG	NC_000010.11:132749062-132749702:CGIs	45.65	85.9	15.08	72.74	64.97	82.76	50.18	86.68	64.36	32	24.55	14.8	58.74	77.7	29.52	71.77	93	15.378	18	1	6.48e-11	CpG	NC_000010.11	132726905	132749516	INPP5A_introns	93	gi|109702906|ref|NP_005530.3|/2241/0.0/type I inositol 1,4,5-trisphosphate 5-phosphatase [Homo sapiens]/gi|20218558|emb|AL392043.21|/5453/0.0/Human DNA sequence from clone RP11-288G11 on chromosome 10, complete sequence/Q14642/ 653/0.0/Type I inositol 1,4,5-trisphosphate 5-phosphatase/././././pfam04749/PLAC8/PLAC8 family. This family includes the Placenta-specific gene 8 protein./GO:0043647|inosi…	Hyper
NC_000019.10	247352	247431	CpG	miss	32.52	35.04	49.77	27.83	24.04	29.66	6.35	0	72.47	54.37	12.09	0	62.59	65.69	23.95	34.34	79	-18.4232	4	1	7.15e-11	CpG	NC_000019.10	246523	248515	LOC101928344_up	79	gi|694925311|ref|XP_009452951.1|/682/5e-83/PREDICTED: uncharacterized protein LOC104007486 [Pan troglodytes]/gi|6807773|emb|AL137655.1|/1080/0.0/Homo sapiens mRNA; cDNA DKFZp434B2016 (from clone DKFZp434B2016)/././././././././pfam13900/GVQW/Putative binding domain. This short domain is often found nested inside other longer domains. The function is not known, but the domain carries a highly conse…	Hypo
NC_000019.10	247352	247431	CpG	miss	32.52	35.04	49.77	27.83	24.04	29.66	6.35	0	72.47	54.37	12.09	0	62.59	65.69	23.95	34.34	79	-18.4232	4	1	7.15e-11	CpG	NC_000019.10	246523	248516	LOC101928344_up	79	gi|694925311|ref|XP_009452951.1|/682/5e-83/PREDICTED: uncharacterized protein LOC104007486 [Pan troglodytes]/gi|6807773|emb|AL137655.1|/1080/0.0/Homo sapiens mRNA; cDNA DKFZp434B2016 (from clone DKFZp434B2016)/././././././././pfam13900/GVQW/Putative binding domain. This short domain is often found nested inside other longer domains. The function is not known, but the domain carries a highly conse…	Hypo
NC_000019.10	247352	247431	CpG	miss	32.52	35.04	49.77	27.83	24.04	29.66	6.35	0	72.47	54.37	12.09	0	62.59	65.69	23.95	34.34	79	-18.4232	4	1	7.15e-11	CpG	NC_000019.10	246523	248522	LOC101928344_up	79	gi|694925311|ref|XP_009452951.1|/682/5e-83/PREDICTED: uncharacterized protein LOC104007486 [Pan troglodytes]/gi|6807773|emb|AL137655.1|/1080/0.0/Homo sapiens mRNA; cDNA DKFZp434B2016 (from clone DKFZp434B2016)/././././././././pfam13900/GVQW/Putative binding domain. This short domain is often found nested inside other longer domains. The function is not known, but the domain carries a highly conse…	Hypo
NC_000019.10	247352	247431	CpG	miss	32.52	35.04	49.77	27.83	24.04	29.66	6.35	0	72.47	54.37	12.09	0	62.59	65.69	23.95	34.34	79	-18.4232	4	1	7.15e-11	CpG	NC_000019.10	246523	248523	LOC101928344_up	79	gi|694925311|ref|XP_009452951.1|/682/5e-83/PREDICTED: uncharacterized protein LOC104007486 [Pan troglodytes]/gi|6807773|emb|AL137655.1|/1080/0.0/Homo sapiens mRNA; cDNA DKFZp434B2016 (from clone DKFZp434B2016)/././././././././pfam13900/GVQW/Putative binding domain. This short domain is often found nested inside other longer domains. The function is not known, but the domain carries a highly conse…	Hypo
NC_000001.11	156513310	156513472	CpG	miss	7.43	36.41	18.65	26.18	28.41	0	9.72	63.84	56.5	48.03	44.89	25.41	39.55	65.74	13.95	27.21	162	-16.6876	3	1	7.53e-11	miss	miss	miss	miss	miss	miss	miss	Hypo
NC_000022.11	46536290	46536761	CpG	NC_000022.11:46533420-46538964:CGIs	12.53	15.2	2.32	11.5	2.15	14.37	16.29	28.86	13.32	11.5	0.59	0.28	4.6	3.52	10.34	18.14	471	12.7279	14	1	8.35e-11	CpG	NC_000022.11	46533626	46537170	CELSR1_exon	471	miss	Hyper
NC_000022.11	46536290	46536761	CpG	NC_000022.11:46533420-46538964:CGIs	12.53	15.2	2.32	11.5	2.15	14.37	16.29	28.86	13.32	11.5	0.59	0.28	4.6	3.52	10.34	18.14	471	12.7279	14	1	8.35e-11	CpG	NC_000022.11	46533626	46537497	CELSR1_exon	471	miss	Hyper
NC_000022.11	46536290	46536761	CpG	NC_000022.11:46533420-46538964:CGIs	12.53	15.2	2.32	11.5	2.15	14.37	16.29	28.86	13.32	11.5	0.59	0.28	4.6	3.52	10.34	18.14	471	12.7279	14	1	8.35e-11	CpG	NC_000022.11	46533626	46537502	CELSR1_exon	471	miss	Hyper
NC_000018.10	24076134	24076274	CpG	miss	24.32	44.08	0	79.41	82.11	0	10.26	18.18	15.32	80.46	12.5	79.43	48.92	90	72.22	33.33	140	-19.6112	4	1	8.83e-11	CpG	NC_000018.10	24069271	24080584	TTC39C_introns	140	gi|119621575|gb|EAX01170.1|/3596/0.0/chromosome 18 open reading frame 17, isoform CRA_b, partial [Homo sapiens]/gi|209862742|ref|NM_001135993.1|/5237/0.0/Homo sapiens tetratricopeptide repeat domain 39C (TTC39C), transcript variant 1, mRNA/././././././././pfam10300/DUF3808/Protein of unknown function (DUF3808). This is a family of proteins conserved from fungi to humans. Members of this family al…	Hypo
NC_000012.12	132361213	132361447	CpG	miss	68.65	83.26	83.14	40.8	39.88	74.34	52.79	83.29	85.76	89.74	70.79	90.45	88.34	90.05	72.85	84.06	234	-12.7065	15	1	9.26e-11	miss	miss	miss	miss	miss	miss	miss	Hypo
NC_000020.11	63460594	63460734	CpG	miss	65.15	56.04	64.02	18.44	19.95	70.56	18.08	64.79	65.68	72.16	59	73.21	61.23	73.46	54.25	57.8	140	-15.9674	5	1	9.45e-11	CpG	NC_000020.11	63459310	63472167	KCNQ2_introns	140	gi|768017132|ref|XP_011527112.1|/4381/0.0/PREDICTED: potassium voltage-gated channel subfamily KQT member 2 isoform X4 [Homo sapiens]/gi|578835978|ref|XM_006723787.1|/7798/0.0/PREDICTED: Homo sapiens potassium channel, voltage gated KQT-like subfamily Q, member 2 (KCNQ2), transcript variant X5, mRNA/O43526/ 663/0.0/Potassium voltage-gated channel subfamily KQT member 2/MA2034/84.3/4e-16/COG1226/p…	Hypo
NC_000008.11	11449466	11449550	CpG	miss	53.15	40.63	5.07	33.88	54.81	53.97	31.03	36.3	57.12	66.37	73.52	38.44	59.58	75.87	39.35	60.92	84	-15.4644	8	2	9.96e-11	CpG	NC_000008.11	11446746	11466625	FAM167A_introns	84	gi|119586020|gb|EAW65616.1|/1073/2e-132/chromosome 8 open reading frame 13, partial [Homo sapiens]/gi|170784819|ref|NM_053279.2|/4093/0.0/Homo sapiens family with sequence similarity 167, member A (FAM167A), mRNA/././././././././pfam11652/DUF3259/Protein of unknown function (DUF3259). This eukaryotic family of proteins has no known function./././././.	Hypo
NC_000016.10	33028137	33028434	CpG	NC_000016.10:33027600-33029286:CGIs	39.14	80.51	83.42	61.22	72.19	51.27	74.73	76.84	86.66	81.7	90.25	91.28	76.05	90.01	79.85	65.79	297	-13.0599	38	1	9.96e-11	miss	miss	miss	miss	miss	miss	miss	Hypo
NC_000007.14	157615906	157616062	CpG	miss	34.43	70.3	59.97	16.18	2.48	51.65	14.03	71.4	78.68	73.98	41.67	77.49	67.81	63.27	36.75	69.69	156	-16.3301	7	1	1.13e-10	CpG	NC_000007.14	157615388	157618771	LOC105375614_exon	156	miss	Hypo
NC_000022.11	24991862	24991970	CpG	miss	52.05	60.34	34.81	63.76	65.23	54.9	42.67	67.48	7.11	32.77	52.54	66.6	54.7	40.93	48.87	53.67	108	17.7053	4	1	1.13e-10	CpG	NC_000022.11	24952772	25014434	KIAA1671_introns	108	gi|223633988|ref|NP_001138678.1|/8663/0.0/uncharacterized protein KIAA1671 [Homo sapiens]/gi|530420482|ref|XM_005261793.1|/10807/0.0/PREDICTED: Homo sapiens KIAA1671 (KIAA1671), transcript variant X1, mRNA/././././././././pfam15327/Tankyrase_bdg_C/Tankyrase binding protein C terminal domain. This protein domain family is found at the C-terminal end of the Tankyrase binding protein in eukaryotes. …	Hyper
NC_000006.12	41540324	41540441	CpG	miss	63.62	70.23	22.6	73.43	76.47	76.91	15.21	74.67	75.43	22.28	57.53	15.37	32.91	75.93	37.42	72.4	117	15.7281	5	1	1.17e-10	CpG	NC_000006.12	41524225	41546088	FOXP4-AS1_introns	117	gi|426353169|ref|XP_004044070.1|/256/1e-23/PREDICTED: uncharacterized protein LOC101139810 [Gorilla gorilla gorilla]/gi|551859204|tpe|HG499219.1|/575/0.0/TPA: Homo sapiens long non-coding RNA OTTHUMT00000040514.1 (RP11-328M4.2 gene), antisense/././././././././pfam12448/Milton/Kinesin associated protein. This domain family is found in eukaryotes, and is typically between 143 and 173 amino acids in…	Hyper
NC_000016.10	31442124	31442481	CpG	miss	10.47	50.94	1.62	7.83	5.61	1.25	30.28	82.27	64.9	75.36	63.17	55.63	26	51.45	5.98	17.84	357	-13.316	9	1	1.17e-10	CpG	NC_000016.10	31437184	31442635	ZNF843_introns	357	gi|119572521|gb|EAW52136.1|/1744/0.0/hCG2042318, partial [Homo sapiens]/gi|211059440|ref|NM_001136509.1|/2013/0.0/Homo sapiens zinc finger protein 843 (ZNF843), mRNA/Q8N446/ 615/0.0/Zinc finger protein 843/././././pfam00096/zf-C2H2/Zinc finger, C2H2 type. The C2H2 zinc finger is the classical zinc finger domain. The two conserved cysteines and histidines co-ordinate a zinc ion. The following patt…	Hypo
NC_000020.11	63419627	63419840	CpG	miss	44.26	54.97	40.41	19.86	8.87	50.94	25.49	76.54	63.18	74.04	59.85	81.29	49.08	61.39	30.58	48.87	213	-16.7117	5	1	1.2e-10	CpG	NC_000020.11	63419618	63420431	KCNQ2_exon	213	miss	Hypo
NC_000012.12	132323470	132323811	CpG	NC_000012.12:132323638-132324503:CGIs	32.46	28.16	14.17	2.9	11.89	36.18	2.24	66.74	56.65	55.3	26.8	80.07	50.16	63.51	10.96	21.1	341	-16.6215	8	1	1.27e-10	CpG	NC_000012.12	132286472	132328965	GALNT9_introns	341	gi|169790926|ref|NP_001116108.1|/3087/0.0/polypeptide N-acetylgalactosaminyltransferase 9 isoform A [Homo sapiens]/gi|169790925|ref|NM_001122636.1|/2663/0.0/Homo sapiens polypeptide N-acetylgalactosaminyltransferase 9 (GALNT9), transcript variant A, mRNA/Q9HCQ5/ 237/1e-65/Polypeptide N-acetylgalactosaminyltransferase 9/AF0321/52.0/4e-06/COG1216/pfam00652/Ricin_B_lectin/Ricin-type beta-trefoil lec…	Hypo
NC_000019.10	14491864	14491991	CpG	miss	59.14	82.52	3.79	47.86	39.99	83.26	27.72	74.08	14.72	20.94	0	5.36	42.74	89.88	33.67	63.85	127	16.1756	5	1	1.28e-10	CpG	NC_000019.10	14491743	14492856	GIPC1_introns	127	gi|564395025|ref|XP_006255373.1|/1429/0.0/PREDICTED: PDZ domain-containing protein GIPC1 isoform X2 [Rattus norvegicus]/gi|386781390|ref|NM_005716.3|/1946/0.0/Homo sapiens GIPC PDZ domain containing family, member 1 (GIPC1), transcript variant 1, mRNA/O14908/ 448/4e-153/PDZ domain-containing protein GIPC1/././././pfam00595/PDZ/PDZ domain (Also known as DHR or GLGF). PDZ domains are found in diver…	Hyper
NC_000016.10	51134414	51134651	CpG	NC_000016.10:51134355-51135199:CGIs	17.79	2.91	36.19	2.92	66.33	6.58	2.3	21.8	31.13	32.97	60.46	43.45	20.31	15.02	0	27.13	237	-13.5466	12	2	1.42e-10	CpG	NC_000016.10	51133301	51134805	LOC105371253_exon	237	miss	Hypo
NC_000012.12	14567949	14568080	CpG	NC_000012.12:14567314-14568159:CGIs	4	6.21	0	0	0	7.27	21.87	30.33	32.03	46.08	0	45.97	2.89	37.32	9	11.39	131	-16.3064	3	1	1.58e-10	CpG	NC_000012.12	14567990	14568192	C12orf60_exon	90	miss	Hypo
NC_000011.10	468050	468307	CpG	miss	52.79	68.19	73.64	70.55	66.58	39.45	46.26	62.12	66.94	75.57	77.65	72.65	75.01	74.5	65.74	65.97	257	-11.1381	6	1	1.59e-10	CpG	NC_000011.10	460288	473894	PTDSS2_introns	257	gi|530395841|ref|XP_005253210.1|/2439/0.0/PREDICTED: phosphatidylserine synthase 2 isoform X1 [Homo sapiens]/gi|13540554|ref|NM_030783.1|/2445/0.0/Homo sapiens phosphatidylserine synthase 2 (PTDSS2), mRNA/Q9BVG9/68.6/1e-10/Phosphatidylserine synthase 2/././././pfam03034/PSS/Phosphatidyl serine synthase. Phosphatidyl serine synthase is also known as serine exchange enzyme. This family represents e…	Hypo
NC_000019.10	57119101	57119200	CpG	NC_000019.10:57118971-57119265:CGIs	68.85	74.18	73.39	61.34	38.47	60.02	26.75	45.24	84.9	80.15	67	84.37	67.22	85.25	66.52	59.3	99	-14.3039	9	1	1.67e-10	CpG	NC_000019.10	57118139	57120140	USP29_up	99	gi|10190742|ref|NP_065954.1|/4883/0.0/ubiquitin carboxyl-terminal hydrolase 29 [Homo sapiens]/gi|56790915|ref|NM_020903.2|/3607/0.0/Homo sapiens ubiquitin specific peptidase 29 (USP29), mRNA/Q9HBJ7/1885/0.0/Ubiquitin carboxyl-terminal hydrolase 29/././././pfam00443/UCH/Ubiquitin carboxyl-terminal hydrolase./GO:0043161|proteasome-mediated ubiquitin-dependent protein catabolic process;GO:0016579|pr…	Hypo
NC_000006.12	27283728	27284087	CpG	miss	20.09	37.43	78.6	70.27	77.85	8.96	32.53	58.01	46.33	64.57	74.9	87.77	69.41	82.45	73.1	46.54	359	-14.4603	14	2	1.72e-10	miss	miss	miss	miss	miss	miss	miss	Hypo
NC_000009.12	136138729	136138878	CpG	miss	0	0	0	0	20.44	0	0	0	45.63	21.43	0	55.05	5.78	17.75	0	11.67	149	-17.5479	3	1	1.72e-10	miss	miss	miss	miss	miss	miss	miss	Hypo
NC_000016.10	23953261	23953406	CpG	miss	30.53	36.99	47.11	20.34	40.41	35.94	46.89	52.62	59.6	64.52	44.2	67.88	55.97	68.22	63.91	53.4	145	-12.1154	4	1	1.81e-10	CpG	NC_000016.10	23837406	23988507	PRKCB_introns	145	gi|441598132|ref|XP_004087438.1|/3565/0.0/PREDICTED: protein kinase C beta type isoform X1 [Nomascus leucogenys]/gi|197100031|ref|NM_002738.6|/8014/0.0/Homo sapiens protein kinase C, beta (PRKCB), transcript variant 2, mRNA/P05771/98.6/3e-19/Protein kinase C beta type/././././pfam00069/Pkinase/Protein kinase domain./GO:0006915|apoptotic process;GO:0042113|B cell activation;GO:0050853|B cell recep…	Hypo
NC_000013.11	99971978	99972073	CpG	NC_000013.11:99967987-99972053:CGIs	11.47	12.34	81.51	37.57	51.94	5.67	0	77.58	16.35	75.64	85.4	51.76	67.04	85.46	6.59	59.22	95	-16.3117	13	2	1.92e-10	CpG	NC_000013.11	99971924	99973924	ZIC5_up	95	gi|803228881|ref|XP_011974710.1|/1453/5e-180/PREDICTED: zinc finger protein ZIC 5-like [Ovis aries musimon]/gi|118766336|ref|NM_033132.3|/4597/0.0/Homo sapiens Zic family member 5 (ZIC5), mRNA/Q96T25/ 217/2e-57/Zinc finger protein ZIC 5/././././pfam13465/zf-H2C2_2/Zinc-finger double domain./GO:0030154|cell differentiation;GO:0007399|nervous system development;/GO:0005634|nucleus;/GO:0003677|DNA b…	Hypo
NC_000019.10	7853856	7854003	CpG	miss	30.18	31.54	6.43	29.23	55.63	28.44	29.55	12.12	3.71	6.4	0	4.55	12.22	6.67	25.26	14.58	147	18.2585	3	1	1.96e-10	CpG	NC_000019.10	7853333	7856014	EVI5L_introns	147	gi|829896271|ref|XP_012646223.1|/3745/0.0/PREDICTED: EVI5-like protein isoform X3 [Microcebus murinus]/gi|574957072|ref|NM_145245.4|/3813/0.0/Homo sapiens ecotropic viral integration site 5-like (EVI5L), transcript variant 2, mRNA/Q96CN4/1421/0.0/EVI5-like protein/././././pfam00566/RabGAP-TBC/Rab-GTPase-TBC domain. Identification of a TBC domain in GYP6_YEAST and GYP7_YEAST, which are GTPase acti…	Hyper
NC_000017.11	81489068	81489142	CpG	miss	29.58	34.96	76.32	22.74	59.67	61.5	71.18	80.33	79.23	88.44	82.95	63.81	81.34	87.63	84.46	46.35	74	-16.3477	5	1	1.97e-10	miss	miss	miss	miss	miss	miss	miss	Hypo
NC_000010.11	132045206	132045362	CpG	miss	55.72	46.32	29.61	28.47	8.17	74.28	2.48	80.85	51.82	69.41	43.15	82.65	60.33	73.46	27.76	64.17	156	-18.109	7	1	2.07e-10	CpG	NC_000010.11	132036408	132063972	JAKMIP3_introns	156	gi|530394812|ref|XP_005252729.1|/4440/0.0/PREDICTED: janus kinase and microtubule-interacting protein 3 isoform X2 [Homo sapiens]/gi|225735565|ref|NM_001105521.2|/6488/0.0/Homo sapiens Janus kinase and microtubule interacting protein 3 (JAKMIP3), mRNA/Q5VZ66/ 288/4e-79/Janus kinase and microtubule-interacting protein 3/././././pfam01576/Myosin_tail_1/Myosin tail. The myosin molecule is a multi-su…	Hypo
NC_000022.11	39557200	39557283	CpG	miss	11.56	23.18	13.94	12.62	21.73	22.52	22.95	30.71	61.58	52.43	34.06	52.94	25.33	70.11	15.19	16.37	83	-15.223	4	1	2.11e-10	miss	miss	miss	miss	miss	miss	miss	Hypo
NC_000016.10	31568747	31569022	CpG	NC_000016.10:31568749-31568996:CGIs	0.88	16.72	32.75	32.35	62.57	2.95	12.28	63.55	29.13	36.28	53.3	87.82	15.3	74.73	36.12	19.9	275	-12.8775	31	3	2.12e-10	CpG	NC_000016.10	31567766	31569524	YBX3P1_exon	275	miss	Hypo
NC_000011.10	65551175	65551296	CpG	miss	46.15	48.26	2.88	43.39	78.05	71.29	82.35	87.52	87.28	38.72	3.56	2.45	19.93	18.6	80.91	69.15	121	16.6051	14	2	2.58e-10	CpG	NC_000011.10	65551224	65551401	LTBP3_introns	72	gi|10440468|dbj|BAB15767.1|/5953/0.0/FLJ00070 protein [Homo sapiens]/gi|256017126|ref|NM_001130144.2|/4702/0.0/Homo sapiens latent transforming growth factor beta binding protein 3 (LTBP3), transcript variant 1, mRNA/Q9NS15/2293/0.0/Latent-transforming growth factor beta-binding protein 3/././././pfam00683/TB/TB domain. This domain is also known as the 8 cysteine domain. This family includes the …	Hyper
NC_000001.11	9655275	9655380	CpG	miss	63.48	51.87	41.1	52.98	67.13	82.53	72.21	84.39	44.2	10.37	21.01	75.13	27.53	69	70.01	60.64	105	16.1598	6	1	2.64e-10	CpG	NC_000001.11	9654586	9664595	PIK3CD_introns	105	gi|2076751|gb|AAB53966.1|/5064/0.0/phosphatidylinositol 3-kinase delta catalytic subunit [Homo sapiens]/gi|156564404|ref|NM_005026.3|/5411/0.0/Homo sapiens phosphatidylinositol-4,5-bisphosphate 3-kinase, catalytic subunit delta (PIK3CD), mRNA/O00329/1951/0.0/Phosphatidylinositol 4,5-bisphosphate 3-kinase catalytic subunit delta isoform/SPAC458.05/ 203/7e-53/COG5032/pfam00454/PI3_PI4_kinase/Phosph…	Hyper
NC_000001.11	121016684	121016853	CpG	miss	49.88	0	8.57	8.93	34.56	50.74	6.25	0	0	78.31	10.58	72.21	42.36	8.78	49.95	37.67	169	-17.3713	3	1	2.83e-10	CpG	NC_000001.11	121013923	121016844	LOC101929798_introns	160	gi|795317156|ref|XP_011817616.1|/618/5e-78/PREDICTED: myomegalin-like [Colobus angolensis palliatus]/gi|354548771|emb|FP700108.12|/240/2e-121/Human DNA sequence from clone CH17-465D18 on chromosome 1, complete sequence/././././././././pfam14648/FAM91_C/FAM91 C-terminus./././././.	Hypo
NC_000016.10	32011626	32011762	CpG	miss	65.59	60.32	72.85	22.84	67.43	71.81	70.96	73.5	79.13	79.47	76.86	78.62	77.36	77.63	78.58	71.83	136	-14.0128	5	1	2.95e-10	miss	miss	miss	miss	miss	miss	miss	Hypo
NC_000016.10	35170280	35170362	CpG	NC_000016.10:35170144-35170409:CGIs	59.69	53.31	75.23	21.6	10.95	63.12	14.65	73.7	78.81	82.71	29.02	51.41	36.05	83.22	64.65	59.25	82	-11.5657	14	2	3.69e-10	CpG	NC_000016.10	35169430	35170391	UBE2MP1_exon	82	miss	Hypo
NC_000007.14	43249174	43249290	CpG	NC_000007.14:43249035-43249349:CGIs	41.54	50.5	19.7	60.75	63.39	58.63	16.83	72.02	9.1	60.22	4.76	11.69	35.14	33.66	30.78	63.73	116	14.9426	8	1	3.78e-10	CpG	NC_000007.14	43249136	43249479	HECW1_exon	116	miss	Hyper
NC_000017.11	81929732	81930387	CpG	miss	46.09	51.27	15.47	48.05	70.04	71.02	26.13	77.38	16.04	15.05	2.98	23.54	41.34	23.01	34.66	56.45	655	13.4239	17	2	4.04e-10	CpG	NC_000017.11	81929475	81930753	MAFG-AS1_exon	655	miss	Hyper
NC_000007.14	158314064	158314171	CpG	miss	43.11	43.57	45.84	35.68	20.04	62.45	5.61	38.24	71.33	6.96	0	76.16	51.27	43.41	29.66	57.6	107	-13.7408	4	1	4.59e-10	CpG	NC_000007.14	158205273	158316818	PTPRN2_introns	107	gi|20521023|dbj|BAA20841.2|/5240/0.0/KIAA0387 [Homo sapiens]/gi|345842507|ref|NG_029966.1|/9927/0.0/Homo sapiens protein tyrosine phosphatase, receptor type, N polypeptide 2 (PTPRN2), RefSeqGene on chromosome 7/Q92932/1829/0.0/Receptor-type tyrosine-protein phosphatase N2/SPAC26F1.10c/ 125/7e-29/COG5599/pfam00102/Y_phosphatase/Protein-tyrosine phosphatase./GO:0034260|negative regulation of GTPase…	Hypo
NC_000011.10	16610532	16610977	CpG	miss	55.32	44.58	74.57	65.19	59.94	49.23	58.02	79.84	81.65	71.07	72.46	85.82	72.96	75.26	66.84	63.65	445	-12.774	20	2	5.08e-10	miss	miss	miss	miss	miss	miss	miss	Hypo
NC_000005.10	24706788	24706882	CpG	miss	58.16	62.88	43.94	67.9	56.34	68.07	11.56	65.19	37.08	68.97	67.12	6.25	27.92	38.94	18.72	67.3	94	15.2567	6	1	5.49e-10	miss	miss	miss	miss	miss	miss	miss	Hyper
NC_000018.10	13135891	13136247	CpG	miss	57.29	41.76	36.32	34.2	32.15	68.99	26.32	47.82	37.72	69.55	26.27	84.32	54.28	76.86	53.88	62.51	356	-14.6616	16	4	5.77e-10	miss	miss	miss	miss	miss	miss	miss	Hypo
NC_000002.12	134707027	134707250	CpG	miss	20.86	28.27	4.89	9.51	23.33	54.69	51.43	62.95	1.07	69.76	58.31	2.33	61.07	74.2	19.57	33.22	223	-12.1001	14	1	6.39e-10	CpG	NC_000002.12	134586794	134713199	TMEM163_introns	223	gi|24308309|ref|NP_112185.1|/1271/8e-169/transmembrane protein 163 [Homo sapiens]/gi|14193024|gb|AC013718.6|/3194/0.0/Homo sapiens BAC clone RP11-116I17 from 2, complete sequence/Q8TC26/ 285/1e-85/Transmembrane protein 163/././././pfam01545/Cation_efflux/Cation efflux family. Members of this family are integral membrane proteins, that are found to increase tolerance to divalent metal ions such as…	Hypo
NC_000005.10	25311069	25311208	CpG	miss	57.65	64.04	55.79	60.92	55.24	71.73	14.84	65.6	15.99	58.47	66.32	9.52	26.91	65.87	14.7	60.4	139	18.0478	4	1	7.33e-10	miss	miss	miss	miss	miss	miss	miss	Hyper
NC_000023.11	123815013	123815107	CpG	miss	26.13	46.46	11.11	21.51	12.38	53.18	0	28.46	0	12.44	0	0	12.37	32.41	35.9	38.74	94	17.3538	4	1	7.42e-10	miss	miss	miss	miss	miss	miss	miss	Hyper
NC_000010.11	45179956	45180232	CpG	miss	64.53	71.55	75.8	60.46	75.67	63.75	44.53	63.36	77.25	82.67	76.01	75.62	76.98	81.15	74.85	71.27	276	-11.4987	21	1	8.29e-10	CpG	NC_000010.11	45174630	45185283	ANKRD30BP3_introns	276	gi|119607043|gb|EAW86637.1|/669/8e-87/hCG1644292 [Homo sapiens]/gi|299829211|ref|NR_033891.1|/1314/0.0/Homo sapiens ankyrin repeat domain 30B pseudogene 3 (ANKRD30BP3), non-coding RNA/././././././././pfam00063/Myosin_head/Myosin head (motor domain)./././././.	Hypo
NC_000023.11	28585907	28586005	CpG	miss	33.77	56.38	31.09	34.92	66.53	12.65	13.2	60.98	65.84	61.16	83.45	59.31	28.73	84.77	68.38	44.37	98	-15.8826	5	1	8.76e-10	CpG	NC_000023.11	28585562	28587563	IL1RAPL1_up	98	gi|675766090|ref|XP_002762793.2|/3634/0.0/PREDICTED: interleukin-1 receptor accessory protein-like 1 [Callithrix jacchus]/gi|194440674|ref|NG_008292.1|/4627/0.0/Homo sapiens interleukin 1 receptor accessory protein-like 1 (IL1RAPL1), RefSeqGene on chromosome X/P60029/1127/0.0/Interleukin-1 receptor accessory protein-like 1/././././pfam01582/TIR/TIR domain. The Toll/interleukin-1 receptor (TIR) ho…	Hypo
NC_000006.12	108168073	108169312	CpG	NC_000006.12:108164467-108170083:CGIs	5.26	6.63	19.06	40.48	3.95	10.29	3.51	8.91	18.93	18.31	18.92	78.64	13.39	25.99	17.13	9.27	1239	-11.553	30	4	8.97e-10	CpG	NC_000006.12	108168162	108171457	NR2E1_introns	1150	gi|554790375|ref|NP_001273031.1|/1940/0.0/nuclear receptor subfamily 2 group E member 1 isoform a [Homo sapiens]/gi|554790301|ref|NM_003269.4|/3212/0.0/Homo sapiens nuclear receptor subfamily 2, group E, member 1 (NR2E1), transcript variant 2, mRNA/Q9Y466/ 719/0.0/Nuclear receptor subfamily 2 group E member 1/././././pfam00105/zf-C4/Zinc finger, C4 type (two domains). In nearly all cases, this is…	Hypo
NC_000010.11	119198627	119198755	CpG	miss	6.35	45.04	46	26.64	63.88	20.02	31.81	49.77	44.48	64.23	63.68	75.15	47.56	57.32	61.14	20.29	128	-15.491	4	2	1.15e-09	miss	miss	miss	miss	miss	miss	miss	Hypo
NC_000001.11	143691754	143691838	CpG	miss	0	7.9	23.41	0	2.56	0	23.78	78.37	22.92	51.7	15.3	85.68	8.57	81.46	2.33	8.4	84	-15.4682	6	1	1.16e-09	miss	miss	miss	miss	miss	miss	miss	Hypo
NC_000019.10	20611402	20611553	CpG	miss	0	45.44	28.02	34.46	16.25	5.84	7.94	12.29	0	64.75	0	37.35	41.35	69.47	36.7	36.57	151	-13.7151	5	1	1.17e-09	CpG	NC_000019.10	20610330	20611855	LOC105372318_exon	151	miss	Hypo
NC_000002.12	123720566	123720670	CpG	miss	74.41	61.15	55.96	63.64	63.57	79.47	20.59	44.62	49.44	57.8	25.14	73.59	43.65	35.2	48.73	67.43	104	16.0051	4	2	1.19e-09	miss	miss	miss	miss	miss	miss	miss	Hyper
NC_000004.12	650670	650835	CpG	miss	20.24	67.31	46.64	69.6	63.84	42.77	72.29	84.48	83.71	85.29	70.73	73.53	77.56	85.05	78.02	65.61	165	-12.2134	15	1	1.22e-09	CpG	NC_000004.12	635969	651946	PDE6B_introns	165	gi|767929151|ref|XP_011511775.1|/4996/0.0/PREDICTED: rod cGMP-specific 3',5'-cyclic phosphodiesterase subunit beta isoform X1 [Homo sapiens]/gi|223718033|ref|NM_000283.3|/3400/0.0/Homo sapiens phosphodiesterase 6B, cGMP-specific, rod, beta (PDE6B), transcript variant 1, mRNA/P35913/1244/0.0/Rod cGMP-specific 3',5'-cyclic phosphodiesterase subunit beta/././././pfam00233/PDEase_I/3'5'-cyclic nucleo…	Hypo
NC_000017.11	22741116	22741194	CpG	miss	72.5	56.09	70	55.09	24.54	59.12	34.05	69.96	64.29	77.33	50.12	80.73	77.15	75.97	66.79	58.29	78	-13.6235	6	1	1.44e-09	miss	miss	miss	miss	miss	miss	miss	Hypo
NC_000009.12	135977031	135977198	CpG	miss	7.39	48.78	31.13	39.19	54.86	9.82	40.36	52.34	38.61	79.67	43.68	53.12	45.52	76.53	48.42	45.3	167	-15.0157	10	1	1.87e-09	miss	miss	miss	miss	miss	miss	miss	Hypo
NC_000002.12	176085273	176085374	CpG	NC_000002.12:176085265-176085608:CGIs	0	4.81	63.41	1.75	0	2.75	14.05	63.1	34.23	52.46	65.89	0	15.66	69.56	1.93	9.66	101	-14.4714	9	1	1.9e-09	CpG	NC_000002.12	176083962	176085962	EVX2_up	101	gi|122937319|ref|NP_001073927.1|/1496/0.0/homeobox even-skipped homolog protein 2 [Homo sapiens]/gi|122937318|ref|NM_001080458.1|/1617/0.0/Homo sapiens even-skipped homeobox 2 (EVX2), mRNA/Q03828/ 580/0.0/Homeobox even-skipped homolog protein 2/././././pfam00046/Homeobox/Homeobox domain./GO:0035108|limb morphogenesis;GO:0006355|regulation of transcription, DNA-templated;/GO:0005654|nucleoplasm;/G…	Hypo
NC_000005.10	33938065	33938198	CpG	NC_000005.10:33936063-33938204:CGIs	41.48	36.38	76.06	25.72	57.85	34.22	19.33	66.72	64.98	66.17	74.01	82.88	32.67	84.18	24.52	55.26	133	-13.6011	10	2	1.9e-09	CpG	NC_000005.10	33936385	33938918	RXFP3_exon	133	miss	Hypo
NC_000005.10	141388651	141388772	CpG	miss	32.48	46.13	71.08	57.92	40.66	51.81	42.25	61.61	70.91	72.7	68.63	74.82	42.92	71.72	55.27	47.26	121	-13.1902	8	1	2.24e-09	CpG	NC_000005.10	141387884	141390281	PCDHGB4_exon	121	miss	Hypo
NC_000005.10	141388651	141388772	CpG	miss	32.48	46.13	71.08	57.92	40.66	51.81	42.25	61.61	70.91	72.7	68.63	74.82	42.92	71.72	55.27	47.26	121	-13.1902	8	1	2.24e-09	CpG	NC_000005.10	141387884	141390296	PCDHGB4_exon	121	miss	Hypo
NC_000011.10	131691174	131691427	CpG	NC_000011.10:131691043-131691719:CGIs	81.08	77.3	81.07	39.93	30.89	82.79	71.02	75.86	90.51	82.23	74.82	84.48	76.07	86.77	60.86	83.82	253	-12.5774	20	1	2.29e-09	CpG	NC_000011.10	131663556	131877110	NTM_introns	253	gi|530398179|ref|XP_005271637.1|/1900/0.0/PREDICTED: neurotrimin isoform X2 [Homo sapiens]/gi|19263067|dbj|AP004248.2|/6672/0.0/Homo sapiens genomic DNA, chromosome 11q, clone:RP11-709M17, complete sequence/Q9P121/ 481/2e-173/Neurotrimin/././././pfam07679/I-set/Immunoglobulin I-set domain./GO:0007155|cell adhesion;GO:0008038|neuron recognition;GO:0050767|regulation of neurogenesis;GO:0016337|sing…	Hypo
NC_000004.12	574890	575007	CpG	NC_000004.12:574724-576699:CGIs	2.38	6.39	22.84	1.84	13.1	0.79	25.45	63.28	8.32	30.25	74.27	84.71	45.69	78.97	28.76	18.89	117	-12.1724	4	1	2.49e-09	miss	miss	miss	miss	miss	miss	miss	Hypo
NC_000014.9	104752103	104752208	CpG	NC_000014.9:104752029-104752283:CGIs	48.57	41.89	14.17	35.93	44.88	57.94	16.75	76.4	85.74	56.81	30.14	61.6	54.53	0.91	62.65	67.22	105	-12.6362	21	1	2.52e-09	CpG	NC_000014.9	104748773	104752419	LOC107987209_introns	105	gi|119583350|gb|EAW62946.1|/284/3e-26/hCG2038800, partial [Homo sapiens]/gi|27764225|emb|AL583722.6|/1364/0.0/Human chromosome 14 DNA sequence BAC R-982M15 of library RPCI-11 from chromosome 14 of Homo sapiens (Human), complete sequence/O15304/ 102/3e-23/Apoptosis regulatory protein Siva/././././pfam05458/Siva/Cd27 binding protein (Siva). Siva binds to the CD27 cytoplasmic tail. It has a DD homol…	Hypo
NC_000001.11	1943168	1943572	CpG	NC_000001.11:1943276-1943576:CGIs	55.36	65.52	22.45	39.21	70.98	63.15	26.82	75.46	58.72	72.82	69.65	85.44	66.97	77.77	48.07	67.76	404	-13.1338	8	1	2.57e-09	CpG	NC_000001.11	1942156	1944330	CFAP74_introns	404	gi|748983008|ref|NP_001291289.1|/8017/0.0/cilia- and flagella-associated protein 74 [Homo sapiens]/gi|635112895|ref|XM_007981213.1|/2907/0.0/PREDICTED: Chlorocebus sabaeus KIAA1751 ortholog (KIAA1751), mRNA/Q9C0B2/1064/0.0/Cilia- and flagella-associated protein 74/././././pfam13868/Trichoplein/tumor suppressor, Mitostatin. Trichoplein or mitostatin, was first defined as a meiosis-specific nuclear…	Hypo
NC_000009.12	135127434	135127554	CpG	miss	34.85	45.75	55.34	29.3	82.1	66.22	50.24	56.99	61.62	85.12	28.34	64.62	88.37	79.65	58.99	64.34	120	-10.007	6	1	2.59e-09	miss	miss	miss	miss	miss	miss	miss	Hypo
NC_000017.11	28040585	28040654	CpG	miss	75.83	60.98	65.79	50.24	34.76	54.9	29.88	84.26	97.16	71.01	97.62	0	53.77	96.79	60.77	91.1	69	-14.9949	4	1	2.76e-09	CpG	NC_000017.11	28034461	28041225	LOC105371709_introns	69	././././gi|22539166|gb|AC100852.2|/540/0.0/Homo sapiens chromosome 17, clone RP11-125C16, complete sequence/././././././././pfam02361/CbiQ/Cobalt transport protein. This family consists of various cobalt transport proteins Most of which are found in Cobalamin (Vitamin B12) biosynthesis operons. In Salmonella the cbiN cbiQ (product CbiQ in this family) and cbiO are likely to form an active cobalt …	Hypo
NC_000003.12	13570504	13570827	CpG	NC_000003.12:13570423-13570935:CGIs	59.88	76.92	79.72	41.94	88.83	85.84	83.69	85.27	85.84	87.67	82.99	85.93	88.84	88.53	88.02	79.31	323	-10.313	42	2	2.93e-09	CpG	NC_000003.12	13570314	13571661	FBLN2_exon	323	miss	Hypo
NC_000003.12	13570504	13570827	CpG	NC_000003.12:13570423-13570935:CGIs	59.88	76.92	79.72	41.94	88.83	85.84	83.69	85.27	85.84	87.67	82.99	85.93	88.84	88.53	88.02	79.31	323	-10.313	42	2	2.93e-09	CpG	NC_000003.12	13570321	13571661	FBLN2_exon	323	miss	Hypo
NC_000010.11	71805905	71806012	CpG	miss	25.31	10.87	2.52	6.98	7.86	42.5	0	82.92	52.82	4.65	40.68	87.23	14.63	69.23	2.48	53.61	107	-15.1421	22	1	3.1e-09	CpG	NC_000010.11	71805805	71805997	CDH23_exon	92	miss	Hypo
NC_000017.11	43400006	43400093	CpG	NC_000017.11:43399902-43400114:CGIs	8.16	43.37	6.16	18.74	74.59	6.46	7.37	44.62	0	55.25	2.44	86.34	55	37.65	31.37	69.87	87	-16.1376	9	1	3.12e-09	CpG	NC_000017.11	43399660	43401136	ARL4D_exon	87	miss	Hypo
NC_000010.11	128680254	128680373	CpG	miss	35.66	55.23	43.15	16.54	10	41.53	20.77	22	56.92	61.17	58.86	57.5	42.58	72.38	21.91	50.49	119	-18.2079	3	1	3.58e-09	miss	miss	miss	miss	miss	miss	miss	Hypo
NC_000007.14	63054338	63054419	CpG	NC_000007.14:63054137-63054605:CGIs	42.06	75.23	86.18	68.72	60.5	63.37	50.92	80.58	83.31	88.82	89.02	86.86	79.44	81.97	67.81	67.93	81	-10.5146	10	1	3.65e-09	miss	miss	miss	miss	miss	miss	miss	Hypo
NC_000005.10	168819340	168819457	CpG	miss	66.17	71.35	15.39	45.16	20.07	82.84	23.25	63.81	11	42.16	0	6.75	40.81	34.49	54.34	71.25	117	16.349	12	1	4.24e-09	CpG	NC_000005.10	168817463	168823259	SLIT3_introns	117	gi|58801252|dbj|BAA32466.2|/7730/0.0/MEGF5 [Homo sapiens]/gi|429836872|ref|NM_001271946.1|/9731/0.0/Homo sapiens slit guidance ligand 3 (SLIT3), transcript variant 1, mRNA/O75094/2860/0.0/Slit homolog 3 protein/alr0124_1/79.0/8e-14/COG4886/pfam02210/Laminin_G_2/Laminin G domain. This family includes the Thrombospondin N-terminal-like domain, a Laminin G subfamily./GO:0061364|apoptotic process inv…	Hyper
NC_000019.10	37304029	37304430	CpG	miss	15.76	42.55	70.25	4.52	46.45	29.03	33.43	73.19	1.41	31.25	1.67	41.76	9.53	47.8	27.11	8.75	401	13.3377	31	1	4.37e-09	miss	miss	miss	miss	miss	miss	miss	Hyper
NC_000010.11	131453594	131454038	CpG	miss	3.74	5.43	28.8	25.12	17.21	4.66	18.58	46.36	19.69	48.35	38.87	51.6	20.83	32.93	19.19	14.81	444	-13.6829	10	2	4.46e-09	miss	miss	miss	miss	miss	miss	miss	Hypo
NC_000019.10	55159271	55159650	CpG	miss	28.54	41.56	23.04	41.48	66.47	31.87	52.07	58.08	61.82	71.53	47.93	60	71.3	69.86	56.28	60.81	379	-12.5416	12	1	4.8e-09	miss	miss	miss	miss	miss	miss	miss	Hypo
NC_000005.10	174727197	174727620	CpG	miss	49.6	34.86	55.93	30.7	15.06	60.29	46.73	43.19	69.73	51.89	58.07	71.23	54	70.27	28.82	38.77	423	-12.6304	12	1	4.94e-09	CpG	NC_000005.10	174725067	174729158	MSX2_introns	423	gi|27886557|ref|NP_002440.2|/1048/3e-134/homeobox protein MSX-2 [Homo sapiens]/gi|84452153|ref|NM_002449.4|/2208/0.0/Homo sapiens msh homeobox 2 (MSX2), mRNA/A1YG93/ 250/4e-107/Homeobox protein MSX-2/././././pfam00046/Homeobox/Homeobox domain./GO:0007275|multicellular organismal development;GO:0045892|negative regulation of transcription, DNA-templated;GO:0001649|osteoblast differentiation;GO:000…	Hypo
NC_000019.10	53463187	53463318	CpG	miss	4.34	7.98	0	41.39	65.11	8.56	2.55	33.47	55.69	54.59	7	41.08	15.44	79.07	45.92	35.11	131	-16.2355	5	1	5.15e-09	miss	miss	miss	miss	miss	miss	miss	Hypo
NC_000012.12	117102496	117102573	CpG	miss	34.2	66.93	47.73	33.24	46.76	40.91	45.24	65.44	72.36	19.23	73.98	74.62	61.89	73.95	56.3	64.16	77	-15.8963	5	1	5.38e-09	CpG	NC_000012.12	117100640	117105475	TESC-AS1_introns	77	././././gi|635372965|ref|NR_120464.1|/465/0.0/Homo sapiens TESC antisense RNA 1 (head to head) (TESC-AS1), long non-coding RNA/././././././././pfam15498/Dendrin/Nephrin and CD2AP-binding protein, Dendrin. Dendrin is a family of eukaryotic proteins found in the podocytes of the kidneys. Dendrin, originally identified in telencephalic dendrites, is a constituent of the slit diaphragm, SD, complex o…	Hypo
NC_000010.11	131495969	131496138	CpG	miss	56.26	44.26	58.86	31.56	47.09	85.15	4.93	84.78	68.48	79.01	37.78	89.76	40.45	85.17	26.85	71.05	169	-12.9941	8	1	5.74e-09	miss	miss	miss	miss	miss	miss	miss	Hypo
NC_000022.11	44729873	44730251	CpG	miss	25.12	67.95	60.96	54.21	55.99	11.93	63.83	76.74	67.76	66.5	74.99	69.57	65.32	77.7	63.64	44.93	378	-10.9313	15	1	5.94e-09	CpG	NC_000022.11	44726634	44731729	PRR5-ARHGAP8_introns	378	gi|689972110|ref|NP_851851.3|/2878/0.0/PRR5-ARHGAP8 fusion protein [Homo sapiens]/gi|14276190|gb|AF195968.1|AF195968/1684/0.0/Homo sapiens rho GTPase activating protein 8 isoform 1 (ARHGAP8) mRNA, complete cds/P85298/ 843/0.0/Rho GTPase-activating protein 8/././././pfam00620/RhoGAP/RhoGAP domain. GTPase activator proteins towards Rho/Rac/Cdc42-like small GTPases./GO:0070374|positive regulation of…	Hypo
NC_000022.11	44729873	44730251	CpG	miss	25.12	67.95	60.96	54.21	55.99	11.93	63.83	76.74	67.76	66.5	74.99	69.57	65.32	77.7	63.64	44.93	378	-10.9313	15	1	5.94e-09	CpG	NC_000022.11	44726634	44731729	PRR5_introns	378	gi|311078516|ref|NP_001185650.1|/2103/0.0/proline-rich protein 5 isoform 4 [Homo sapiens]/gi|311078515|ref|NM_001198721.1|/2556/0.0/Homo sapiens proline rich 5 (renal) (PRR5), transcript variant 6, mRNA/P85299/ 670/0.0/Proline-rich protein 5/././././pfam08539/HbrB/HbrB-like. HbrB is involved hyphal growth and polarity./GO:0007049|cell cycle;GO:0014068|positive regulation of phosphatidylinositol 3…	Hypo
NC_000005.10	123098383	123098582	CpG	NC_000005.10:123098183-123099856:CGIs	32.84	24.55	61.52	63.78	65.36	55.84	67.5	80.03	83.21	61.17	80.6	55.72	73.27	85.66	52.44	52.95	199	-15.1783	22	1	5.98e-09	CpG	NC_000005.10	123090606	123098493	PRDM6_introns	110	gi|795173975|ref|XP_011843183.1|/2350/0.0/PREDICTED: putative histone-lysine N-methyltransferase PRDM6 [Mandrillus leucophaeus]/gi|25989037|gb|AC008548.6|/7180/0.0/Homo sapiens chromosome 5 clone CTC-505D13, complete sequence/Q9NQX0/ 279/6e-84/Putative histone-lysine N-methyltransferase PRDM6/././././pfam00856/SET/SET domain. SET domains are protein lysine methyltransferase enzymes. SET domains a…	Hypo
NC_000019.10	48613328	48613418	CpG	NC_000019.10:48612988-48613384:CGIs	55.74	60.84	43.2	82.14	76.66	73.05	13.88	61.53	7.69	49.95	84.27	4.55	50.53	23.44	47.04	73.97	90	13.8418	8	1	6.06e-09	CpG	NC_000019.10	48612907	48613437	FAM83E_exon	90	miss	Hyper
NC_000019.10	48613328	48613418	CpG	NC_000019.10:48612988-48613384:CGIs	55.74	60.84	43.2	82.14	76.66	73.05	13.88	61.53	7.69	49.95	84.27	4.55	50.53	23.44	47.04	73.97	90	13.8418	8	1	6.06e-09	CpG	NC_000019.10	48612907	48614627	FAM83E_exon	90	miss	Hyper
NC_000020.11	63343367	63344015	CpG	miss	51.97	39.8	48.12	22.34	10.35	66.97	19.61	72.8	73.85	59.76	30.86	82.47	52.76	68.89	26.49	58.98	648	-12.534	10	1	6.13e-09	CpG	NC_000020.11	63343309	63346863	CHRNA4_exon	648	miss	Hypo
NC_000006.12	27582393	27582528	CpG	miss	67.6	76.53	74.43	65.22	51.39	76.08	43.91	81.4	81.56	84.86	69.36	87.01	82.51	85.48	68.54	70.06	135	-11.7838	15	1	6.51e-09	miss	miss	miss	miss	miss	miss	miss	Hypo
NC_000022.11	23267830	23267940	CpG	miss	60.12	69.15	21.61	70.66	75.47	73.89	66.56	63.27	52.07	38.48	37.52	25.8	43.34	36.81	62.61	61.8	110	14.1536	4	1	6.61e-09	CpG	NC_000022.11	23265005	23268407	BCR_introns	110	gi|68533037|dbj|BAE06073.1|/5860/0.0/BCR variant protein [Homo sapiens]/gi|82546842|ref|NM_004327.3|/6927/0.0/Homo sapiens breakpoint cluster region (BCR), transcript variant 1, mRNA/P11274/2254/0.0/Breakpoint cluster region protein/././././pfam00620/RhoGAP/RhoGAP domain. GTPase activator proteins towards Rho/Rac/Cdc42-like small GTPases./GO:0030036|actin cytoskeleton organization;GO:0007420|brai…	Hyper
NC_000009.12	136191746	136191905	CpG	miss	0	9.46	13.28	0	12.93	0	7.41	8.72	16.49	46.85	5.23	54.74	7.81	37.55	5.32	4.9	159	-14.6318	3	1	6.75e-09	miss	miss	miss	miss	miss	miss	miss	Hypo
NC_000017.11	50550707	50551256	CpG	miss	39.07	79.7	67.91	47.45	51.6	43.55	50.44	44.59	59.43	73.12	81.73	37.35	67.79	75.96	58.78	62.07	549	-11.9019	17	2	7.62e-09	miss	miss	miss	miss	miss	miss	miss	Hypo
NC_000012.12	57619202	57619929	CpG	NC_000012.12:57619388-57619869:CGIs	51.55	16.26	74.78	58.08	84.85	69.69	9.12	35.23	15.15	8.57	7.83	63.42	36.2	10.36	59.98	39.27	727	16.5513	30	6	8.22e-09	CpG	NC_000012.12	57618837	57619630	LOC101927583_introns	428	gi|65506789|ref|NP_597996.2|/399/5e-38/solute carrier family 26 member 10 [Homo sapiens]/gi|635372955|ref|NR_120450.1|/2444/0.0/Homo sapiens uncharacterized LOC101927583 (LOC101927583), long non-coding RNA/Q8NG04/ 158/2e-39/Solute carrier family 26 member 10/././././pfam13792/Sulfate_tra_GLY/Sulfate transporter N-terminal domain with GLY motif. This domain is found usually at the N-terminus of su…	Hyper
NC_000001.11	71054636	71054736	CpG	miss	24.64	45.54	34.03	9.18	0	44.21	8.57	39.01	63.04	35.14	58.35	62.16	30.11	49.56	10.71	49.34	100	-16.8753	4	1	8.82e-09	CpG	NC_000001.11	71048988	71063290	ZRANB2-AS1_introns	100	gi|38505180|ref|NP_942008.1|/1205/2e-158/prostaglandin E2 receptor EP3 subtype isoform 5 [Homo sapiens]/gi|336088658|ref|NR_038420.1|/1678/0.0/Homo sapiens ZRANB2 antisense RNA 1 (ZRANB2-AS1), long non-coding RNA/P43115/ 466/5e-159/Prostaglandin E2 receptor EP3 subtype/././././pfam00001/7tm_1/7 transmembrane receptor (rhodopsin family). This family contains, amongst other G-protein-coupled recept…	Hypo
NC_000019.10	10892275	10892457	CpG	miss	52.84	65.07	32.22	56.46	55.47	72.56	42.66	52.5	45.44	50.44	30.98	31.22	46.66	59.13	41.42	68.1	182	12.9067	8	1	9.53e-09	CpG	NC_000019.10	10871922	10904950	CARM1_introns	182	gi|40288288|ref|NP_954592.1|/2951/0.0/histone-arginine methyltransferase CARM1 [Homo sapiens]/gi|40288287|ref|NM_199141.1|/2968/0.0/Homo sapiens coactivator-associated arginine methyltransferase 1 (CARM1), mRNA/Q86X55/65.1/2e-09/Histone-arginine methyltransferase CARM1/././././pfam11531/CARM1/Coactivator-associated arginine methyltransferase 1 N terminal. CARM1 is an arginine methyltransferase wh…	Hyper
NC_000002.12	22403612	22403703	CpG	miss	81.25	83.5	21	22.14	85.45	88.81	49.54	95.67	26.79	53.45	22.3	74.4	38.75	65.75	36.59	67.27	91	14.2526	5	2	9.81e-09	CpG	NC_000002.12	22210994	22517971	LOC105374322_introns	91	././././gi|551844751|tpe|HG493739.1|/636/0.0/TPA: Homo sapiens long non-coding RNA OTTHUMT00000324016.2 (AC068490.2 gene), lincRNA/././././././././pfam06616/BsuBI_PstI_RE/BsuBI/PstI restriction endonuclease C-terminus. This family represents the C-terminus of bacterial enzymes similar to type II restriction endonucleases BsuBI and PstI (EC:3.1.21.4). The enzymes of the BsuBI restriction/modificat…	Hyper
NC_000007.14	27170168	27170278	CpG	miss	11.13	12.96	0	8.79	0	2.53	0	5.74	49.31	47.03	5.36	0	26.8	0	5	0	110	-12.8149	6	1	1.06e-08	CpG	NC_000007.14	27169764	27170590	HOXA10-AS_introns	110	gi|635114092|ref|XP_007980009.1|/342/5e-36/PREDICTED: WAS/WASL-interacting protein family member 3-like [Chlorocebus sabaeus]/gi|389886520|ref|NR_046609.1|/1161/0.0/Homo sapiens HOXA10 antisense RNA (HOXA10-AS), long non-coding RNA/././././././././pfam04503/SSDP/Single-stranded DNA binding protein, SSDP. This is a family of eukaryotic single-stranded DNA binding proteins with specificity to a pyr…	Hypo
NC_000007.14	27170168	27170278	CpG	miss	11.13	12.96	0	8.79	0	2.53	0	5.74	49.31	47.03	5.36	0	26.8	0	5	0	110	-12.8149	6	1	1.06e-08	CpG	NC_000007.14	27169764	27170590	HOXA10-HOXA9_introns	110	gi|1708347|sp|P51783.1|HXA9_CAVPO/605/9e-71/RecName: Full=Homeobox protein Hox-A9; AltName: Full=Homeobox protein Hox-1.7, partial [Cavia porcellus]/gi|325652057|ref|NR_037940.1|/2110/0.0/Homo sapiens HOXA10-HOXA9 readthrough (HOXA10-HOXA9), long non-coding RNA/P51783/ 237/3e-72/Homeobox protein Hox-A9 (Fragment)/././././pfam00046/Homeobox/Homeobox domain./GO:0007275|multicellular organismal deve…	Hypo
NC_000007.14	151013192	151013529	CpG	miss	39.32	47.74	6.19	23.65	59.49	43.2	20.64	72.6	15.54	78.8	63.42	85.01	58.55	80.41	49.66	44.07	337	-16.2174	11	2	1.11e-08	CpG	NC_000007.14	151012208	151013408	ATG9B_exon	216	miss	Hypo
NC_000019.10	39306864	39306949	CpG	miss	47.84	56.7	60.43	52.22	73.9	69.58	54.02	61.67	57	30.81	25	33.21	49.3	28.57	44.45	47.61	85	14.6505	3	1	1.36e-08	CpG	NC_000019.10	39306816	39308542	LRFN1_exon	85	miss	Hyper
NC_000007.14	73902069	73902368	CpG	miss	34.69	54.36	57.52	55.22	56.02	29.41	48.92	68.15	62.93	72.32	59.15	68.52	73.6	69.57	66.97	55.89	299	-11.3858	9	1	1.38e-08	miss	miss	miss	miss	miss	miss	miss	Hypo
NC_000001.11	205073112	205073189	CpG	miss	50.32	55.59	20.07	46.63	68.57	79.11	51.88	62.46	41.43	32.58	7.14	37.71	40.52	26.12	51.21	62.89	77	15.445	3	1	1.47e-08	CpG	NC_000001.11	205073067	205073236	CNTN2_exon	77	miss	Hyper
NC_000001.11	205073112	205073189	CpG	miss	50.32	55.59	20.07	46.63	68.57	79.11	51.88	62.46	41.43	32.58	7.14	37.71	40.52	26.12	51.21	62.89	77	15.445	3	1	1.47e-08	CpG	NC_000001.11	205073067	205073564	CNTN2_exon	77	miss	Hyper
NC_000009.12	135438705	135438795	CpG	miss	57.55	46.65	0	36.78	37.14	78.58	26.51	23.08	6.94	47.22	4.38	3.78	36.16	4.91	49.34	51.46	90	18.2859	5	1	1.62e-08	miss	miss	miss	miss	miss	miss	miss	Hyper
NC_000017.11	1230236	1230305	CpG	NC_000017.11:1230202-1230459:CGIs	11.29	0	4.26	22.99	0	8.94	0	64.35	0	38.56	47.69	32.43	18.75	28.32	0	16.01	69	-16.2001	5	1	1.64e-08	CpG	NC_000017.11	1229713	1230732	ABR_up	69	gi|635086672|ref|XP_008007937.1|/5114/0.0/PREDICTED: active breakpoint cluster region-related protein isoform X6 [Chlorocebus sabaeus]/gi|378824462|ref|NM_001159746.2|/5604/0.0/Homo sapiens active BCR-related (ABR), transcript variant 3, mRNA/Q12979/1293/0.0/Active breakpoint cluster region-related protein/././././pfam00620/RhoGAP/RhoGAP domain. GTPase activator proteins towards Rho/Rac/Cdc42-lik…	Hypo
NC_000011.10	119779966	119780032	CpG	miss	22.94	62.69	61.8	22.46	72.71	16.52	69.44	79.11	63.96	82.39	58.7	81.03	71.21	81.41	64.84	60.17	66	-13.9206	7	1	1.65e-08	miss	miss	miss	miss	miss	miss	miss	Hypo
NC_000013.11	25658375	25658494	CpG	miss	24.6	26.67	51.48	39.53	31.49	84.29	15.04	75.08	73.39	54.02	66.1	84.88	56.86	49.27	34.97	71.2	119	-14.1851	4	1	1.94e-08	CpG	NC_000013.11	25624353	25661142	ATP8A2_introns	119	gi|117168245|ref|NP_057613.4|/6082/0.0/phospholipid-transporting ATPase IB [Homo sapiens]/gi|530402426|ref|XM_005266419.1|/9389/0.0/PREDICTED: Homo sapiens ATPase, aminophospholipid transporter, class I, type 8A, member 2 (ATP8A2), transcript variant X2, mRNA/Q9NTI2/1997/0.0/Phospholipid-transporting ATPase IB/././././pfam13246/Hydrolase_like2/Putative hydrolase of sodium-potassium ATPase alpha s…	Hypo
NC_000014.9	56817308	56817414	CpG	NC_000014.9:56817249-56817840:CGIs	5.89	18.07	49.89	1.94	0	3.26	7.62	17.46	0	11.76	41.71	85.59	1.22	47.16	1.44	1.31	106	-12.7486	22	1	2.3e-08	CpG	NC_000014.9	56813469	56897539	OTX2-AS1_introns	106	gi|355562358|gb|EHH18952.1|/270/7e-25/hypothetical protein EGK_19543, partial [Macaca mulatta]/gi|551878107|tpe|HG506240.1|/2428/0.0/TPA: Homo sapiens long non-coding RNA OTTHUMT00000412893.1 (RP11-1077A2.1 gene), lincRNA/Q8WTZ3/56.6/2e-07/Zinc finger protein ENSP00000375192/././././pfam13900/GVQW/Putative binding domain. This short domain is often found nested inside other longer domains. The fu…	Hypo
NC_000007.14	2928685	2929073	CpG	NC_000007.14:2928600-2928962:CGIs	0	63.52	39.71	37.73	60.86	16.7	38.31	77.73	83.93	78.67	11.1	10.48	82.96	48.82	31.84	51.57	388	-13.6261	21	1	2.34e-08	CpG	NC_000007.14	2928698	2929991	CARD11_introns	375	gi|18676446|dbj|BAB84875.1|/6016/0.0/FLJ00120 protein [Homo sapiens]/gi|532164724|ref|NM_032415.5|/4432/0.0/Homo sapiens caspase recruitment domain family, member 11 (CARD11), mRNA/Q9BXL7/2281/0.0/Caspase recruitment domain-containing protein 11/././././pfam00619/CARD/Caspase recruitment domain. Motif contained in proteins involved in apoptotic signaling. Predicted to possess a DEATH (pfam00531) …	Hypo
NC_000022.11	34533569	34533719	CpG	miss	49.89	62.08	33.48	54.28	70.94	76.25	33.26	64.53	29.79	60.03	17.93	0	43.82	12.5	19.24	57.63	150	13.6154	4	1	2.41e-08	miss	miss	miss	miss	miss	miss	miss	Hyper
NC_000014.9	51093324	51093585	CpG	NC_000014.9:51093398-51095769:CGIs	19.73	33.52	52.04	28.13	76.07	22.09	22.45	52.73	78.12	39.64	49.9	34.55	64.17	77.37	24.68	39.84	261	-12.81	15	1	2.43e-08	CpG	NC_000014.9	51025360	51094117	TRIM9_introns	261	gi|767979619|ref|XP_011534691.1|/4146/0.0/PREDICTED: E3 ubiquitin-protein ligase TRIM9 isoform X1 [Homo sapiens]/gi|39795456|gb|BC063872.1|/5276/0.0/Homo sapiens tripartite motif-containing 9, mRNA (cDNA clone MGC:75399 IMAGE:6471552), complete cds/Q8C7M3/ 333/6e-95/E3 ubiquitin-protein ligase TRIM9/././././pfam00622/SPRY/SPRY domain. SPRY Domain is named from SPla and the RYanodine Receptor. Dom…	Hypo
NC_000006.12	22014904	22015046	CpG	miss	48.07	49.12	32.37	60.83	70.62	84.59	16.62	46.17	29.3	38.93	14.62	66.53	37.03	52.84	11.98	65.17	142	14.1531	6	1	2.5e-08	CpG	NC_000006.12	21979062	22020338	CASC15_introns	142	gi|119575835|gb|EAW55431.1|/559/2e-65/hCG2039367, partial [Homo sapiens]/gi|212275242|ref|NR_015410.1|/1899/0.0/Homo sapiens cancer susceptibility candidate 15 (non-protein coding) (CASC15), long non-coding RNA/././././././././pfam05750/Rubella_Capsid/Rubella capsid protein. Rubella virus is an enveloped positive-strand RNA virus of the family Togaviridae. Virions are composed of three structural…	Hyper
NC_000003.12	183114975	183115110	CpG	miss	44.1	67.72	55.5	57.63	48.25	13.89	32.13	37.41	38.32	76.96	64.7	59.74	69.96	75.95	68.91	41.89	135	-13.4911	9	1	2.87e-08	miss	miss	miss	miss	miss	miss	miss	Hypo
NC_000011.10	134486629	134486702	CpG	miss	53.75	42.64	43.81	15.48	20	26.95	30	53.26	53.49	52.01	60.27	58.82	58.14	54.63	48.37	54.05	73	-15.6731	3	1	2.92e-08	CpG	NC_000011.10	134482730	134504797	LOC283177_introns	73	gi|119589301|gb|EAW68895.1|/338/2e-33/hCG1817947, isoform CRA_a [Homo sapiens]/gi|299782566|ref|NR_033852.1|/2737/0.0/Homo sapiens uncharacterized LOC283177 (LOC283177), long non-coding RNA/Q6UX73/56.2/8e-07/UPF0764 protein C16orf89/././././pfam13900/GVQW/Putative binding domain. This short domain is often found nested inside other longer domains. The function is not known, but the domain carries…	Hypo
NC_000004.12	76948297	76948622	CpG	NC_000004.12:76948287-76950969:CGIs	15.5	37.53	3.76	34.83	36.79	33.61	9.48	74.55	35.84	73.38	34.9	23.81	28.06	32.69	27.71	43.85	325	-10.5625	15	1	2.93e-08	CpG	NC_000004.12	76945131	76948962	LOC105377294_introns	325	gi|686716418|ref|XP_009238405.1|/236/2e-18/PREDICTED: uncharacterized protein LOC103890450 [Pongo abelii]/gi|22658004|gb|AC104687.3|/2384/0.0/Homo sapiens BAC clone RP11-123J14 from 4, complete sequence/././././././././pfam04484/DUF566/Family of unknown function (DUF566). Family of related proteins that is plant specific./././././.	Hypo
NC_000017.11	81528780	81529069	CpG	NC_000017.11:81527979-81529265:CGIs	55.02	70.77	12.69	26.79	40.63	71.63	22.2	86.09	91.26	81.75	41.86	75.91	32.14	19.87	47.21	76.88	289	-14.5956	38	2	3.09e-08	CpG	NC_000017.11	81527056	81529357	FSCN2_exon	289	miss	Hypo
NC_000017.11	81528780	81529069	CpG	NC_000017.11:81527979-81529265:CGIs	55.02	70.77	12.69	26.79	40.63	71.63	22.2	86.09	91.26	81.75	41.86	75.91	32.14	19.87	47.21	76.88	289	-14.5956	38	2	3.09e-08	CpG	NC_000017.11	81528390	81529357	FSCN2_exon	289	miss	Hypo
NC_000013.11	112069744	112069874	CpG	miss	0	2.6	35.27	0	12.4	7.25	0	49.04	29.33	21.17	32.45	13.37	28.1	34.21	20.45	4.76	130	-12.5981	7	1	3.12e-08	CpG	NC_000013.11	112067598	112071706	SOX1_exon	130	miss	Hypo
NC_000019.10	31943428	31943603	CpG	miss	51.08	47.95	19.08	34.09	63.73	72.72	12.09	58.9	7.46	54.04	3.75	9.16	20.97	64.55	24.92	62.32	175	11.6988	11	1	3.14e-08	CpG	NC_000019.10	31942447	31944374	LOC105372363_introns	175	gi|675737036|ref|XP_008967542.1|/547/1e-60/PREDICTED: uncharacterized protein LOC103785668 [Pan paniscus]/gi|21747439|gb|AC011463.7|/1788/0.0/Homo sapiens chromosome 19 clone CTC-442E9, complete sequence/././././././././pfam09531/Ndc1_Nup/Nucleoporin protein Ndc1-Nup. Ndc1 is a nucleoporin protein that is a component of the Nuclear Pore Complex, and, in fungi, also of the Spindle Pole Body. It co…	Hyper
NC_000004.12	100421280	100421363	CpG	miss	19.87	60.4	31.83	39.01	32.85	14.25	20.29	64.14	32.5	59.79	64.47	15.39	47.02	69.08	52.86	41.23	83	-13.9326	3	1	3.19e-08	CpG	NC_000004.12	100421281	100421377	EMCN_exon	82	miss	Hypo
NC_000013.11	112194455	112195011	CpG	NC_000013.11:112194261-112194907:CGIs	56.37	71.15	65.25	40.74	25.53	75.18	42.76	77.27	75.55	74.36	60.02	75.98	67.69	77.59	40.39	75.21	556	-12.4311	25	2	3.31e-08	CpG	NC_000013.11	112189519	112194816	LOC105370370_introns	361	gi|343475376|emb|CCD13218.1|/294/9e-27/unnamed protein product, partial [Trypanosoma congolense IL3000]/gi|12330756|emb|AL162499.20|/2525/0.0/Human DNA sequence from clone RP11-315H15 on chromosome 13, complete sequence/././././././././pfam15353/HECA/Headcase protein family homologue. HECA was characterized first in Drosophila where it regulates the proliferation and differentiation of cells duri…	Hypo
NC_000005.10	154473371	154473501	CpG	miss	3.52	9.35	5	0	9.38	6.38	14.29	17.11	8.49	9.64	52.11	13	3.77	69.83	5.83	6.45	130	-11.3378	5	1	3.38e-08	miss	miss	miss	miss	miss	miss	miss	Hypo
NC_000009.12	135717472	135717562	CpG	miss	64.38	18.27	26.5	33.12	35.44	69.47	46.27	69.21	72.52	73.29	59.45	71.26	48.08	67.27	46.52	65.6	90	-15.3721	3	1	3.56e-08	CpG	NC_000009.12	135714720	135736632	KCNT1_introns	90	gi|767957932|ref|XP_011517179.1|/6715/0.0/PREDICTED: potassium channel subfamily T member 1 isoform X1 [Homo sapiens]/gi|240255504|ref|NM_020822.2|/4768/0.0/Homo sapiens potassium channel, subfamily T, member 1 (KCNT1), transcript variant 1, mRNA/Q5JUK3/59.7/2e-07/Potassium channel subfamily T member 1/aq_1863/58.9/2e-07/COG1226/pfam03493/BK_channel_a/Calcium-activated BK potassium channel alpha …	Hypo
NC_000003.12	133746432	133746963	CpG	miss	1.14	1.42	3.53	2.43	2.61	2.27	1.63	74.72	23.95	12.25	44.17	56.41	1.56	14.79	3.49	5.66	531	-12.8985	25	1	3.57e-08	CpG	NC_000003.12	133746483	133748411	TF_introns	480	gi|767927446|ref|XP_011511402.1|/3656/0.0/PREDICTED: serotransferrin isoform X1 [Homo sapiens]/gi|257196241|ref|NM_001063.3|/2788/0.0/Homo sapiens transferrin (TF), mRNA/P02787/1412/0.0/Serotransferrin/././././pfam00405/Transferrin/Transferrin./GO:0007015|actin filament organization;GO:0007257|activation of JUN kinase activity;GO:0007596|blood coagulation;GO:0006879|cellular iron ion homeostasis;…	Hypo
NC_000016.10	82856095	82856231	CpG	miss	83.24	84.44	64.05	4	21.48	86.3	4.26	62.63	57.21	95.51	52.59	95.61	52.59	82.76	28	78.46	136	-14.4313	6	1	3.6e-08	CpG	NC_000016.10	82829638	82858361	CDH13_introns	136	gi|333944015|ref|NP_001207417.1|/3956/0.0/cadherin-13 isoform 2 [Homo sapiens]/gi|333944014|ref|NM_001220488.1|/4127/0.0/Homo sapiens cadherin 13 (CDH13), transcript variant 2, mRNA/P55290/ 304/4e-95/Cadherin-13/././././pfam08758/Cadherin_pro/Cadherin prodomain like. Cadherins are a family of proteins that mediate calcium dependent cell-cell adhesion. They are activated through cleavage of a pros…	Hypo
NC_000011.10	69153033	69153180	CpG	miss	18.23	57.65	0	14.08	41.67	26.84	12.24	79.33	66.51	37.74	82.4	3.86	34.8	67.31	70.82	61.32	147	-16.1815	5	1	3.92e-08	CpG	NC_000011.10	69147740	69154412	LOC107984345_introns	147	gi|34526959|dbj|BAC85304.1|/231/2e-29/unnamed protein product [Homo sapiens]/gi|22202827|dbj|AP003071.3|/5271/0.0/Homo sapiens genomic DNA, chromosome 11 clone:RP11-554A11, complete sequence/././././././././pfam13900/GVQW/Putative binding domain. This short domain is often found nested inside other longer domains. The function is not known, but the domain carries a highly conserved GVQW motif. Th…	Hypo
NC_000011.10	69153033	69153180	CpG	miss	18.23	57.65	0	14.08	41.67	26.84	12.24	79.33	66.51	37.74	82.4	3.86	34.8	67.31	70.82	61.32	147	-16.1815	5	1	3.92e-08	CpG	NC_000011.10	69147740	69154412	LOC338694_introns	147	././././gi|551871023|tpe|HG503920.1|/988/0.0/TPA: Homo sapiens long non-coding RNA OTTHUMT00000421556.1 (RP11-554A11.8 gene), lincRNA/././././././././pfam13009/Phage_Integr_2/Putative phage integrase. This family is found in association with IS elements./././././.	Hypo
NC_000006.12	100457770	100457909	CpG	miss	16.8	22.81	77.23	52.87	17.95	7.77	50.09	56.34	62.51	27.04	72.03	59.44	42.94	72.26	56.29	45.38	139	-16.4048	6	1	4.47e-08	CpG	NC_000006.12	100453844	100463293	SIM1_introns	139	gi|21614542|ref|NP_005059.2|/4040/0.0/single-minded homolog 1 [Homo sapiens]/gi|7981300|emb|AL121948.8|/6084/0.0/Human DNA sequence from clone RP3-399E4 on chromosome 6, complete sequence/P81133/ 952/0.0/Single-minded homolog 1/././././pfam06621/SIM_C/Single-minded protein C-terminus. This family represents the C-terminal region of the eukaryotic single-minded (SIM) protein. Drosophila single-min…	Hypo
NC_000001.11	2213432	2213515	CpG	miss	0	36.08	4.33	4.33	37.55	13.42	0	17.47	20.92	59.07	0	27.79	31.95	20.22	17.98	37.84	83	-17.4842	4	1	5.57e-08	CpG	NC_000001.11	2212548	2215193	LOC105378592_exon	83	miss	Hypo
NC_000008.11	86069448	86069541	CpG	NC_000008.11:86069424-86069817:CGIs	36.15	55.77	81.62	76.71	83.83	46.84	70.43	80.31	83.38	80.95	88.75	89.97	69.56	79.99	76.76	60.12	93	-13.8215	15	1	5.6e-08	CpG	NC_000008.11	86069437	86069622	PSKH2_exon	93	miss	Hypo
NC_000008.11	86069448	86069541	CpG	NC_000008.11:86069424-86069817:CGIs	36.15	55.77	81.62	76.71	83.83	46.84	70.43	80.31	83.38	80.95	88.75	89.97	69.56	79.99	76.76	60.12	93	-13.8215	15	1	5.6e-08	CpG	NC_000008.11	86069437	86069831	PSKH2_exon	93	miss	Hypo
NC_000020.11	63452816	63453017	CpG	miss	21.96	42.73	22.93	17.2	29.39	36.47	48.17	38.13	41.73	43.99	57.01	71.69	58.76	64.22	38.06	49.65	201	-14.4035	8	1	5.92e-08	CpG	NC_000020.11	63450898	63458995	KCNQ2_introns	201	gi|768017132|ref|XP_011527112.1|/4381/0.0/PREDICTED: potassium voltage-gated channel subfamily KQT member 2 isoform X4 [Homo sapiens]/gi|578835978|ref|XM_006723787.1|/7798/0.0/PREDICTED: Homo sapiens potassium channel, voltage gated KQT-like subfamily Q, member 2 (KCNQ2), transcript variant X5, mRNA/O43526/ 663/0.0/Potassium voltage-gated channel subfamily KQT member 2/MA2034/84.3/4e-16/COG1226/p…	Hypo
NC_000022.11	29480510	29480588	CpG	NC_000022.11:29479930-29481253:CGIs	0	38.49	21.8	1.83	2.32	4.04	7.48	48.25	49.35	39.29	80	30.21	3.11	44.4	2.56	4.68	78	-14.4386	8	1	6.06e-08	CpG	NC_000022.11	29480191	29481145	NEFH_exon	78	miss	Hypo
NC_000022.11	29480510	29480588	CpG	NC_000022.11:29479930-29481253:CGIs	0	38.49	21.8	1.83	2.32	4.04	7.48	48.25	49.35	39.29	80	30.21	3.11	44.4	2.56	4.68	78	-14.4386	8	1	6.06e-08	CpG	NC_000022.11	29480225	29481145	NEFH_exon	78	miss	Hypo
NC_000023.11	106579087	106579217	CpG	miss	61.99	61.83	59.81	60.16	58.98	69.49	40.28	67.73	55.08	59.44	41.3	6.61	41.83	56.84	45.28	61.87	130	10.9237	10	1	7.56e-08	miss	miss	miss	miss	miss	miss	miss	Hyper
NC_000001.11	151369020	151369179	CpG	miss	53.66	47.08	3.13	35.52	42.27	66.59	26.48	63.99	43.57	39.82	8.15	9.15	42.87	25.98	34.86	57.87	159	12.1352	10	1	8.92e-08	CpG	NC_000001.11	151369003	151369189	SELENBP1_exon	159	miss	Hyper
NC_000007.14	73716114	73716331	CpG	miss	49.61	77.27	43.09	72.29	31.42	67.09	52.99	84.39	72.49	66.47	37.23	23.61	18.74	75.64	44.55	64.64	217	10.953	15	1	8.92e-08	CpG	NC_000007.14	73711397	73719601	STX1A_introns	217	gi|586458077|ref|XP_006859762.1|/1281/2e-169/PREDICTED: syntaxin-1A [Chrysochloris asiatica]/gi|530386341|ref|XR_242263.1|/2226/0.0/PREDICTED: Homo sapiens syntaxin 1A (brain) (STX1A), transcript variant X2, misc_RNA/Q16623/ 397/7e-135/Syntaxin-1A/SPCC825.03c/82.4/2e-16/COG5074/pfam00804/Syntaxin/Syntaxin. Syntaxins are the prototype family of SNARE proteins. They usually consist of three main re…	Hyper
NC_000015.10	83284470	83284833	CpG	NC_000015.10:83283435-83285178:CGIs	0.63	0.56	0.57	1.18	0.8	0.64	0	72.44	33.38	74.59	0.44	75.32	40.17	0	1.1	1.63	363	-13.7316	32	1	9.2e-08	CpG	NC_000015.10	83284529	83284716	BNC1_exon	187	miss	Hypo
NC_000016.10	1149706	1150341	CpG	miss	9.56	48.01	43.33	27.78	15.13	6.44	17.08	48.5	40.31	54.76	45.48	22.65	32.57	45.97	17.73	58.91	635	-14.4725	19	5	9.31e-08	miss	miss	miss	miss	miss	miss	miss	Hypo
NC_000010.11	101139817	101140663	CpG	NC_000010.11:101140065-101140506:CGIs	1.28	8.2	31.71	7.83	4.01	2.6	52.78	37.67	5.05	31.65	51.35	54.07	10.72	69.8	31.99	3.78	846	-13.4468	36	2	1.02e-07	CpG	NC_000010.11	101137789	101140687	TLX1NB_introns	846	gi|239977631|sp|P0CAT3.1|TLXNB_HUMAN/515/8e-59/RecName: Full=Putative TLX1 neighbor protein; AltName: Full=TLX1 divergent gene protein/gi|22507423|gb|BC019674.1|/1879/0.0/Homo sapiens TLX1 divergent, mRNA (cDNA clone IMAGE:4943792), with apparent retained intron/././././././././pfam03154/Atrophin-1/Atrophin-1 family. Atrophin-1 is the protein product of the dentatorubral-pallidoluysian atrophy (D…	Hypo
NC_000007.14	20790224	20790334	CpG	miss	6.15	25.98	31.47	4.65	25.38	11.83	29.06	48.79	35.56	47.27	45.88	40	21.3	47.42	40.64	27.21	110	-16.0021	3	1	1.03e-07	miss	miss	miss	miss	miss	miss	miss	Hypo
NC_000004.12	1171064	1171222	CpG	NC_000004.12:1170727-1172794:CGIs	65	26.55	65.04	22.86	69.59	29.81	1.8	71.21	74.39	70.15	61.43	86.32	51.73	53.15	64.35	47.29	158	-16.7857	13	3	1.04e-07	CpG	NC_000004.12	1170998	1171190	SPON2_exon	126	miss	Hypo
NC_000016.10	86580172	86580301	CpG	miss	73.89	61.64	78.87	49.55	60.9	73.23	58.22	77.8	83.54	75.06	76.43	81.58	83.92	83.17	70.29	79.76	129	-13.1128	8	1	1.05e-07	CpG	NC_000016.10	86578508	86581698	FOXL1_exon	129	miss	Hypo
NC_000005.10	141151864	141151983	CpG	NC_000005.10:141151576-141152436:CGIs	46.53	65.72	83.83	62.29	76.25	42.97	66.44	78.33	72.93	84.86	90.93	89.47	62.47	86.21	70.25	47.99	119	-13.1421	25	1	1.21e-07	CpG	NC_000005.10	141150021	141153287	PCDHB6_exon	119	miss	Hypo
NC_000005.10	141151864	141151983	CpG	NC_000005.10:141151576-141152436:CGIs	46.53	65.72	83.83	62.29	76.25	42.97	66.44	78.33	72.93	84.86	90.93	89.47	62.47	86.21	70.25	47.99	119	-13.1421	25	1	1.21e-07	CpG	NC_000005.10	141150494	141153287	PCDHB6_exon	119	miss	Hypo
NC_000019.10	2425689	2425891	CpG	NC_000019.10:2424007-2427985:CGIs	10.36	77.71	74.08	69.29	79.65	34.7	76.05	62.73	81.12	82.23	86.5	77.04	66.1	70.38	70.61	71.25	202	-12.1123	6	1	1.23e-07	CpG	NC_000019.10	2425623	2427046	TIMM13_exon	202	miss	Hypo
NC_000007.14	57404659	57404751	CpG	NC_000007.14:57404610-57405091:CGIs	29.06	66	42.67	16.38	5.44	32.33	34.48	55.16	59.22	77.78	81.91	57.65	46.15	80.89	11.4	39.06	92	-15.3917	7	1	1.38e-07	CpG	NC_000007.14	57404055	57404717	LOC105375299_exon	58	miss	Hypo
NC_000013.11	111121733	111121804	CpG	miss	42.17	41.41	17.58	25.3	39.98	65.64	17.33	55.42	12.25	23.33	3.43	4.33	14.73	26.3	37.31	57.86	71	15.0174	4	1	1.52e-07	CpG	NC_000013.11	111115691	111144304	ARHGEF7_introns	71	gi|578825277|ref|XP_006720019.1|/4063/0.0/PREDICTED: rho guanine nucleotide exchange factor 7 isoform X6 [Homo sapiens]/gi|166064033|ref|NM_001113511.1|/5525/0.0/Homo sapiens Rho guanine nucleotide exchange factor (GEF) 7 (ARHGEF7), transcript variant 3, mRNA/O55043/ 153/5e-37/Rho guanine nucleotide exchange factor 7/././././pfam00621/RhoGEF/RhoGEF domain. Guanine nucleotide exchange factor for R…	Hyper
NC_000023.11	135024606	135024698	CpG	miss	46.5	41.66	30.61	32.47	43.49	56.01	28.48	45.82	14.31	28.5	5.52	0	24.49	30.15	37.58	43.27	92	13.5869	6	1	1.63e-07	miss	miss	miss	miss	miss	miss	miss	Hyper
NC_000001.11	18632865	18633439	CpG	NC_000001.11:18630401-18633335:CGIs	2.34	2	12.29	14.82	3.31	4.19	3.52	34.52	29.19	10.43	29.87	33.32	14.15	62.76	12.46	3.66	574	-10.1953	13	1	1.74e-07	CpG	NC_000001.11	18631688	18634302	PAX7_introns	574	gi|4505619|ref|NP_002575.1|/2603/0.0/paired box protein Pax-7 isoform 1 [Homo sapiens]/gi|207029222|ref|NM_001135254.1|/6053/0.0/Homo sapiens paired box 7 (PAX7), transcript variant 3, mRNA/P23759/1007/0.0/Paired box protein Pax-7/././././pfam00292/PAX/'Paired box' domain./GO:0009653|anatomical structure morphogenesis;GO:0051216|cartilage development;GO:0006338|chromatin remodeling;GO:0021904|dor…	Hypo
NC_000016.10	4615598	4615916	CpG	NC_000016.10:4614005-4616781:CGIs	40.74	59.7	43.36	46.83	79.26	50.83	26.53	82.02	80.23	78.31	79.7	85.06	68.52	81.15	40.44	69.23	318	-11.4411	7	1	1.78e-07	CpG	NC_000016.10	4614926	4616492	MGRN1_up	318	gi|44917608|ref|NP_056061.1|/2972/0.0/E3 ubiquitin-protein ligase MGRN1 isoform 1 [Homo sapiens]/gi|334883179|ref|NM_001142290.2|/6471/0.0/Homo sapiens mahogunin ring finger 1, E3 ubiquitin protein ligase (MGRN1), transcript variant 3, mRNA/O60291/1098/0.0/E3 ubiquitin-protein ligase MGRN1/././././pfam13900/GVQW/Putative binding domain. This short domain is often found nested inside other longer …	Hypo
NC_000016.10	4615598	4615916	CpG	NC_000016.10:4614005-4616781:CGIs	40.74	59.7	43.36	46.83	79.26	50.83	26.53	82.02	80.23	78.31	79.7	85.06	68.52	81.15	40.44	69.23	318	-11.4411	7	1	1.78e-07	CpG	NC_000016.10	4614926	4616492	UBALD1_up	318	gi|594061754|ref|XP_006054950.1|/363/2e-37/PREDICTED: UBA-like domain-containing protein 1 [Bubalus bubalis]/gi|149588684|ref|NM_145253.2|/1404/0.0/Homo sapiens UBA-like domain containing 1 (UBALD1), mRNA/././././././././pfam11228/DUF3027/Protein of unknown function (DUF3027). This family of proteins with unknown function appears to be restricted to Actinobacteria./././././.	Hypo
NC_000010.11	17429453	17429575	CpG	miss	50.6	34.75	3.76	35.58	62.39	73.63	3.49	71.67	36.65	22.24	0	0	3.73	46.82	27.08	26.21	122	13.4491	4	2	1.84e-07	CpG	NC_000010.11	17408286	17437289	ST8SIA6_introns	122	gi|54234057|ref|NP_001004470.1|/2039/0.0/alpha-2,8-sialyltransferase 8F precursor [Homo sapiens]/gi|16416157|emb|AL158164.15|/5933/0.0/Human DNA sequence from clone RP11-414K1 on chromosome 10, complete sequence/P61647/ 790/0.0/Alpha-2,8-sialyltransferase 8F/././././pfam00777/Glyco_transf_29/Glycosyltransferase family 29 (sialyltransferase). Members of this family belong to glycosyltransferase fa…	Hyper
NC_000013.11	57633678	57633763	CpG	NC_000013.11:57632392-57634796:CGIs	5.28	13.68	70.01	51.65	76.9	3.92	29.25	38.54	68.71	65.63	88.44	77.93	12.14	67.8	54.48	17.51	85	-12.8697	10	1	1.84e-07	CpG	NC_000013.11	57630103	57635111	PCDH17_exon	85	miss	Hypo
NC_000013.11	57633678	57633763	CpG	NC_000013.11:57632392-57634796:CGIs	5.28	13.68	70.01	51.65	76.9	3.92	29.25	38.54	68.71	65.63	88.44	77.93	12.14	67.8	54.48	17.51	85	-12.8697	10	1	1.84e-07	CpG	NC_000013.11	57630754	57635111	PCDH17_exon	85	miss	Hypo
NC_000013.11	57633678	57633763	CpG	NC_000013.11:57632392-57634796:CGIs	5.28	13.68	70.01	51.65	76.9	3.92	29.25	38.54	68.71	65.63	88.44	77.93	12.14	67.8	54.48	17.51	85	-12.8697	10	1	1.84e-07	CpG	NC_000013.11	57631654	57635111	PCDH17_exon	85	miss	Hypo
NC_000012.12	132319493	132319838	CpG	miss	43.08	55.95	43.28	30.05	45.57	46.6	47.26	79.71	73.15	61.6	34.57	70.38	68.37	74.74	55.15	62.76	345	-11.9576	21	1	1.96e-07	CpG	NC_000012.12	132286472	132328965	GALNT9_introns	345	gi|169790926|ref|NP_001116108.1|/3087/0.0/polypeptide N-acetylgalactosaminyltransferase 9 isoform A [Homo sapiens]/gi|169790925|ref|NM_001122636.1|/2663/0.0/Homo sapiens polypeptide N-acetylgalactosaminyltransferase 9 (GALNT9), transcript variant A, mRNA/Q9HCQ5/ 237/1e-65/Polypeptide N-acetylgalactosaminyltransferase 9/AF0321/52.0/4e-06/COG1216/pfam00652/Ricin_B_lectin/Ricin-type beta-trefoil lec…	Hypo
NC_000010.11	14993721	14993889	CpG	miss	49.05	57.52	36.87	59.97	22.98	65.2	64.32	73.28	80.76	22.74	4.77	45.96	29.45	74.13	40.1	64.03	168	10.5383	13	1	2.06e-07	miss	miss	miss	miss	miss	miss	miss	Hyper
NC_000011.10	69095464	69095624	CpG	miss	55.47	47.92	48.8	67.25	68.82	46.74	70.62	74.69	60.64	69.52	77.24	65.96	73.6	78.79	60.51	71.29	160	-10.3929	5	1	2.98e-07	miss	miss	miss	miss	miss	miss	miss	Hypo
NC_000017.11	1604936	1605421	CpG	miss	2.76	46.88	32.68	69.61	68.5	11.04	61.92	6.03	26.34	72.72	83.29	4.46	60.62	72.07	60.1	66.26	485	-10.9579	15	1	3e-07	CpG	NC_000017.11	1605034	1613194	SLC43A2_introns	387	gi|548960447|ref|NP_001271427.1|/2691/0.0/large neutral amino acids transporter small subunit 4 isoform 1 [Homo sapiens]/gi|548960446|ref|NM_001284498.1|/8413/0.0/Homo sapiens solute carrier family 43 (amino acid system L transporter), member 2 (SLC43A2), transcript variant 1, mRNA/Q8N370/ 169/4e-44/Large neutral amino acids transporter small subunit 4/././././pfam13900/GVQW/Putative binding doma…	Hypo
NC_000016.10	70737591	70737910	CpG	miss	22.71	37.59	56.94	58.67	21.44	8.36	47.87	66.52	66.54	68.43	76.27	69.45	38.34	67.46	65.21	38.19	319	-12.5072	10	1	3.17e-07	CpG	NC_000016.10	70731627	70744422	VAC14_introns	319	gi|530424091|ref|XP_005256095.1|/4012/0.0/PREDICTED: protein VAC14 homolog isoform X1 [Homo sapiens]/gi|28951168|gb|AC020763.6|/4957/0.0/Homo sapiens chromosome 16 clone RP11-394B2, complete sequence/Q08AM6/ 111/4e-23/Protein VAC14 homolog/././././pfam11916/Vac14_Fig4_bd/Vacuolar protein 14 C-terminal Fig4p binding. Vac14 is a scaffold for the Fab1 kinase complex, a complex that allows for the dy…	Hypo
NC_000005.10	154474839	154474945	CpG	miss	3.21	5.19	29.16	9.18	0	7.6	4.37	19.84	32.73	22.38	33.94	27.84	7.79	47.59	12.07	18.49	106	-11.3637	4	1	3.46e-07	miss	miss	miss	miss	miss	miss	miss	Hypo
NC_000017.11	82320073	82320520	CpG	miss	23.89	41.65	21.34	20.91	24.85	39.07	6.14	61.48	43.63	23.14	38.33	53.25	15.49	29.11	27.9	40.97	447	-12.5314	12	1	3.62e-07	CpG	NC_000017.11	82317413	82320829	CD7_exon	447	miss	Hypo
NC_000007.14	45392140	45392245	CpG	miss	39.52	45.06	70.24	25.66	60.47	51.98	58.29	55.91	62.56	70.23	78.15	81.32	72.37	66.03	49.97	57.29	105	-13.6542	6	1	4.18e-07	CpG	NC_000007.14	45391623	45392252	ELK1P1_exon	105	miss	Hypo
NC_000024.10	11315969	11316338	CpG	miss	43.61	43.5	45.36	21.04	10.73	38.56	16.68	41.82	49.66	41.15	33.38	28.21	40	51.97	34.57	49.43	369	-10.6522	7	1	4.25e-07	CpG	NC_000024.10	11314920	11316196	DUX4L17_exon	227	miss	Hypo
NC_000022.11	49966977	49967076	CpG	miss	51.08	47.57	15.89	39.01	57.93	71.6	65.34	63.69	28.34	18.3	14.74	41.94	6.41	5.91	60.33	58.27	99	13.804	4	1	4.4e-07	miss	miss	miss	miss	miss	miss	miss	Hyper
NC_000009.12	133527779	133528152	CpG	miss	2.3	28.34	4.16	20.48	13.68	0.96	50.82	2.85	22.1	38.05	15.16	32.58	40.54	36.97	60.02	45.42	373	-14.1411	8	1	4.53e-07	miss	miss	miss	miss	miss	miss	miss	Hypo
NC_000009.12	126610068	126610406	CpG	miss	1.09	6.9	6.09	0	41.41	2.94	0	14.6	44.97	2.53	10.09	68.38	3.96	19.38	15.31	27.07	338	-13.3016	6	1	4.58e-07	CpG	NC_000009.12	126610102	126610647	LOC105376277_exon	304	miss	Hypo
NC_000007.14	1288550	1289993	CpG	miss	44.67	49.18	31.21	22.09	16.42	47.34	44.78	62.78	55.7	55.64	31.86	67.01	38.76	61.64	36.2	57.16	1443	-13.4424	28	4	5.22e-07	miss	miss	miss	miss	miss	miss	miss	Hypo
NC_000001.11	1287401	1287862	CpG	NC_000001.11:1286017-1294783:CGIs	52.9	52.46	23.56	37.96	68.23	54.18	29.1	51.58	35.86	22.61	3.41	8.44	43.08	12.75	41.05	56.9	461	10.176	9	1	5.46e-07	miss	miss	miss	miss	miss	miss	miss	Hyper
NC_000008.11	27666981	27667142	CpG	miss	51.22	52.2	44.44	57.25	52.78	50.76	58.07	56.99	13.73	16.64	56.41	53.12	59.92	63.73	39.81	45.16	161	13.7386	4	1	5.63e-07	CpG	NC_000008.11	27659539	27670899	SCARA3_introns	161	gi|767950949|ref|XP_011542858.1|/2338/0.0/PREDICTED: scavenger receptor class A member 3 isoform X2 [Homo sapiens]/gi|33598923|ref|NM_016240.2|/3631/0.0/Homo sapiens scavenger receptor class A, member 3 (SCARA3), transcript variant 1, mRNA/Q6AZY7/ 864/0.0/Scavenger receptor class A member 3/././././pfam13900/GVQW/Putative binding domain. This short domain is often found nested inside other longer…	Hyper
NC_000002.12	228795539	228795625	CpG	miss	66.67	45.67	12.8	34.95	59.09	82.33	12.7	86.18	33.08	39.4	0	31.7	36.49	39.38	31.03	37.05	86	12.6695	3	1	6.08e-07	miss	miss	miss	miss	miss	miss	miss	Hyper
NC_000009.12	109477757	109477852	CpG	miss	42.07	54.17	7.36	23.03	26.22	60.64	46.55	30.33	8.15	19.66	18.78	10.94	22.82	6.9	31.34	53.91	95	15.6771	3	1	6.34e-07	CpG	NC_000009.12	109476172	109478808	PTPN3_introns	95	gi|767957960|ref|XP_011517190.1|/4980/0.0/PREDICTED: tyrosine-protein phosphatase non-receptor type 3 isoform X3 [Homo sapiens]/gi|223941881|ref|NM_001145369.1|/8765/0.0/Homo sapiens protein tyrosine phosphatase, non-receptor type 3 (PTPN3), transcript variant 3, mRNA/P26045/1341/0.0/Tyrosine-protein phosphatase non-receptor type 3/SPAC26F1.10c/ 136/4e-32/COG5599/pfam00102/Y_phosphatase/Protein-t…	Hyper
NC_000010.11	103785342	103785444	CpG	miss	53.16	56.28	34.03	32.64	51.21	66.71	28.77	62.46	18.33	33.91	13.33	48.54	28.53	13.68	39.14	54.01	102	12.613	4	1	6.4e-07	CpG	NC_000010.11	103767169	103801281	SH3PXD2A_introns	102	gi|578820034|ref|XP_006718142.1|/5431/0.0/PREDICTED: SH3 and PX domain-containing protein 2A isoform X1 [Homo sapiens]/gi|55749543|ref|NM_014631.2|/11247/0.0/Homo sapiens SH3 and PX domains 2A (SH3PXD2A), mRNA/Q5TCZ1/2033/0.0/SH3 and PX domain-containing protein 2A/././././pfam00787/PX/PX domain. PX domains bind to phosphoinositides./GO:0072675|osteoclast fusion;GO:0006801|superoxide metabolic pr…	Hyper
NC_000008.11	138981092	138981269	CpG	miss	23.74	35.87	26.62	25.71	52.14	61.34	50.99	48.88	39.47	46.23	9.14	43.59	11.98	38.96	5.65	49.74	177	14.9668	4	2	7.66e-07	miss	miss	miss	miss	miss	miss	miss	Hyper
NC_000017.11	22513277	22513369	CpG	miss	55.8	62.44	50.67	34.9	48.71	63.78	48.78	65.07	85.82	79.92	65.46	59.24	62.53	75.91	46.66	63.76	92	-10.0662	8	1	8.48e-07	miss	miss	miss	miss	miss	miss	miss	Hypo
NC_000008.11	1054027	1054113	CpG	miss	3.01	19.25	0	2.01	0	8.07	0	57.98	53.57	7.59	49.62	23.53	21.43	34.36	7.08	26.5	86	-13.2178	4	1	8.7e-07	CpG	NC_000008.11	907966	1137298	ERICH1-AS1_introns	86	gi|205830269|sp|P0C838.1|ERAS1_HUMAN/435/8e-51/RecName: Full=Putative uncharacterized protein encoded by ERICH1-AS1; AltName: Full=ERICH1 antisense RNA 1; AltName: Full=ERICH1 antisense gene protein 1; AltName: Full=Putative DAP-2 like protein/gi|410442564|ref|NR_073397.1|/857/0.0/Homo sapiens ERICH1 antisense RNA 1 (ERICH1-AS1), long non-coding RNA/././././././././pfam10667/DUF2486/Protein of un…	Hypo
NC_000005.10	2669927	2670049	CpG	miss	62.94	63.64	36.12	33.53	8.83	71.97	12.18	71.03	78.46	75.63	56.92	71.46	55.63	83.23	25.97	67.66	122	-14.6667	12	3	9.92e-07	miss	miss	miss	miss	miss	miss	miss	Hypo
NC_000020.11	22578913	22579351	CpG	NC_000020.11:22578915-22579363:CGIs	5.88	17.98	41.83	37.56	53.85	4.76	24.3	59.63	32.23	43.03	79.87	49.43	44.05	58.95	69.07	25.17	438	-12.5256	16	3	1.13e-06	CpG	NC_000020.11	22578642	22580642	LINC00261_up	438	gi|675792254|ref|XP_008952993.1|/144/2e-17/PREDICTED: uncharacterized protein LOC103783422 [Pan paniscus]/gi|551890593|tpe|HG511254.1|/4912/0.0/TPA: Homo sapiens long non-coding RNA OTTHUMT00000106574.2 (LINC00261 gene), lincRNA/././././././././pfam04791/LMBR1/LMBR1-like membrane protein. Members of this family are integral membrane proteins that are around 500 residues in length. LMBR1 is not in…	Hypo
NC_000002.12	240449860	240449981	CpG	miss	52.94	52.22	11.37	30.17	57.96	58.51	5.33	65.12	17.23	40.37	3.7	17.18	29.88	27.05	37.32	59.3	121	12.9013	10	1	1.17e-06	CpG	NC_000002.12	240449418	240451331	PP14571_exon	121	miss	Hyper
NC_000009.12	136170610	136170721	CpG	miss	23.66	32.55	53.16	3.85	73.05	32.79	16.98	30.23	71.32	68.85	4.44	65.62	61.19	62.94	17.92	47	111	-15.363	4	1	1.18e-06	miss	miss	miss	miss	miss	miss	miss	Hypo
NC_000017.11	78933658	78933791	CpG	miss	15.1	22.32	0	34.27	62.53	40.21	49.56	0	3.7	8.33	0	0	13.13	3.78	9.33	16.25	133	13.048	4	2	1.33e-06	miss	miss	miss	miss	miss	miss	miss	Hyper
NC_000023.11	106097742	106097854	CpG	miss	51.59	57.62	24.51	52.54	54.08	65.89	20.16	68.54	42.54	50.34	27.29	16.13	44.48	57.29	39.94	62.37	112	10.1245	10	1	1.44e-06	miss	miss	miss	miss	miss	miss	miss	Hyper
NC_000020.11	61856389	61856544	CpG	miss	50.32	27.97	33.4	20.33	35.84	69.91	21.36	49.77	54.61	69.3	2.19	70.06	35.65	74.89	14.29	61.28	155	-11.6785	5	1	1.61e-06	CpG	NC_000020.11	61852898	61873727	CDH4_introns	155	gi|14589893|ref|NP_001785.2|/4417/0.0/cadherin-4 isoform 1 preproprotein [Homo sapiens]/gi|599045863|ref|NM_001794.4|/6513/0.0/Homo sapiens cadherin 4, type 1, R-cadherin (retinal) (CDH4), transcript variant 1, mRNA/P55283/1701/0.0/Cadherin-4/././././pfam01049/Cadherin_C/Cadherin cytoplasmic region. Cadherins are vital in cell-cell adhesion during tissue differentiation. Cadherins are linked to t…	Hypo
NC_000010.11	130379109	130379231	CpG	miss	20.12	29.71	0	16.94	10.54	35.48	4.36	49.85	57.93	44.11	33.82	54.01	17.74	70.43	17.62	31.82	122	-12.8126	5	1	1.67e-06	CpG	NC_000010.11	130336923	130421024	LOC107984002_introns	122	././././gi|21540011|emb|AL157712.14|/1274/0.0/Human DNA sequence from clone RP11-339B9 on chromosome 10, complete sequence/././././././././pfam03154/Atrophin-1/Atrophin-1 family. Atrophin-1 is the protein product of the dentatorubral-pallidoluysian atrophy (DRPLA) gene. DRPLA OMIM:125370 is a progressive neurodegenerative disorder. It is caused by the expansion of a CAG repeat in the DRPLA gene o…	Hypo
NC_000014.9	97298468	97298555	CpG	miss	24.93	31.37	8.55	18.38	13.51	39.55	20	28.6	64.51	22.57	6.36	42.41	28.77	54.11	14.3	49.12	87	-11.8081	6	1	1.67e-06	miss	miss	miss	miss	miss	miss	miss	Hypo
NC_000023.11	119606302	119606413	CpG	NC_000023.11:119605607-119606552:CGIs	39.04	17.27	0	10.33	7.57	37.08	12.74	50.69	67.92	54.12	49.43	0	49.07	0	22.58	36.12	111	-15.1648	8	1	2e-06	CpG	NC_000023.11	119605730	119606464	NKRF_exon	111	miss	Hypo
NC_000016.10	21283623	21283697	CpG	NC_000016.10:21283659-21284093:CGIs	2.58	0	8.42	2.76	5.42	0	11.84	29.73	40.92	3.48	22.33	51.15	5.95	44.47	7.21	4.26	74	-11.0072	6	1	2.03e-06	CpG	NC_000016.10	21278960	21290469	CRYM_introns	74	gi|4503065|ref|NP_001879.1|/1648/0.0/ketimine reductase mu-crystallin [Homo sapiens]/gi|34367639|emb|BX648477.1|/1468/0.0/Homo sapiens mRNA; cDNA DKFZp686P07163 (from clone DKFZp686P07163)/Q14894/ 639/0.0/Ketimine reductase mu-crystallin/MA3252/ 159/5e-43/COG2423/pfam02423/OCD_Mu_crystall/Ornithine cyclodeaminase/mu-crystallin family. This family contains the bacterial Ornithine cyclodeaminase en…	Hypo
NC_000021.9	45455591	45455729	CpG	miss	16.56	9.6	10.81	30.49	36.2	0	0	39.04	0	42.93	36.9	59.34	37.18	17.22	41.82	38.36	138	-12.5368	4	1	2.22e-06	CpG	NC_000021.9	45455509	45456176	COL18A1_exon	138	miss	Hypo
NC_000021.9	45455591	45455729	CpG	miss	16.56	9.6	10.81	30.49	36.2	0	0	39.04	0	42.93	36.9	59.34	37.18	17.22	41.82	38.36	138	-12.5368	4	1	2.22e-06	CpG	NC_000021.9	45455509	45456881	COL18A1_exon	138	miss	Hypo
NC_000006.12	166852564	166852678	CpG	miss	53.62	70.27	20.72	47.3	45.83	73.96	35.09	60.18	63.29	72.62	43.7	71.39	49.22	63.41	66.66	51.22	114	-10.1227	7	1	2.31e-06	CpG	NC_000006.12	166770913	166858199	RPS6KA2_introns	114	gi|62087812|dbj|BAD92353.1|/4070/0.0/ribosomal protein S6 kinase, 90kDa, polypeptide 2 isoform b variant [Homo sapiens]/gi|578812929|ref|XM_005267092.2|/6033/0.0/PREDICTED: Homo sapiens ribosomal protein S6 kinase, 90kDa, polypeptide 2 (RPS6KA2), transcript variant X4, mRNA/Q15349/1403/0.0/Ribosomal protein S6 kinase alpha-2/././././pfam00069/Pkinase/Protein kinase domain./GO:0007411|axon guidanc…	Hypo
NC_000011.10	17736089	17736184	CpG	NC_000011.10:17734509-17736739:CGIs	0	11.83	34.42	9.26	58.1	4.55	11.66	71.08	43.16	50.91	82.25	74.85	30.13	49.93	4.92	17.56	95	-14.8157	15	1	2.56e-06	CpG	NC_000011.10	17734809	17736572	KCNC1_exon	95	miss	Hypo
NC_000011.10	17736089	17736184	CpG	NC_000011.10:17734509-17736739:CGIs	0	11.83	34.42	9.26	58.1	4.55	11.66	71.08	43.16	50.91	82.25	74.85	30.13	49.93	4.92	17.56	95	-14.8157	15	1	2.56e-06	CpG	NC_000011.10	17735947	17736572	KCNC1_exon	95	miss	Hypo
NC_000006.12	1378414	1378871	CpG	NC_000006.12:1378210-1379083:CGIs	0.6	1.82	49.86	7.51	1.71	2.12	0.23	46.13	14.59	50.49	64.29	0.45	4.72	55.35	2.05	2.71	457	-12.0925	37	2	2.7e-06	miss	miss	miss	miss	miss	miss	miss	Hypo
NC_000006.12	32183646	32183739	CpG	miss	49.13	74.06	55.63	60.17	72.61	59.05	46.14	80.48	84.43	74.91	67.92	62.5	74.14	86.19	70.68	63.07	93	-10.327	4	1	2.79e-06	CpG	NC_000006.12	32183554	32183708	AGER_exon	62	miss	Hypo
NC_000006.12	32183646	32183739	CpG	miss	49.13	74.06	55.63	60.17	72.61	59.05	46.14	80.48	84.43	74.91	67.92	62.5	74.14	86.19	70.68	63.07	93	-10.327	4	1	2.79e-06	CpG	NC_000006.12	32183554	32183750	AGER_exon	93	miss	Hypo
NC_000006.12	136923118	136923744	CpG	NC_000006.12:136921177-136924304:CGIs	18	3.15	55.33	15.11	55.56	6.61	7.69	54.88	31.69	28.89	16.47	67.47	30.54	42.31	67.56	22.76	626	-11.8611	37	1	3.14e-06	CpG	NC_000006.12	136922867	136923884	SLC35D3_introns	626	gi|56912198|ref|NP_001008783.1|/1725/0.0/solute carrier family 35 member D3 [Homo sapiens]/gi|426354682|ref|XM_004044735.1|/2379/0.0/PREDICTED: Gorilla gorilla gorilla solute carrier family 35, member D3 (SLC35D3), mRNA/Q5M8T2/ 669/0.0/Solute carrier family 35 member D3/././././pfam03151/TPT/Triose-phosphate Transporter family. This family includes transporters with a specificity for triose phosp…	Hypo
NC_000010.11	107638603	107638720	CpG	miss	65.66	71.42	58.93	64.98	69.69	78.66	33.62	75.43	66.78	71.05	67.99	41.74	48.3	68.91	37.76	64.92	117	11.9796	4	1	3.31e-06	miss	miss	miss	miss	miss	miss	miss	Hyper
NC_000017.11	58328918	58329199	CpG	miss	24.84	35.7	28.9	18.06	54	10.66	35.19	65.11	39.03	39.94	33.75	66.76	27.69	67.98	54.14	17.26	281	-10.1234	8	1	3.87e-06	miss	miss	miss	miss	miss	miss	miss	Hypo
NC_000010.11	77842248	77842722	CpG	miss	52.21	65.22	28.42	55.16	44.67	63.85	49.62	69.93	38.11	31.53	61.81	16.95	23.3	74.73	44.32	60.47	474	10.8184	6	1	3.98e-06	CpG	NC_000010.11	77842193	77843446	DLG5_introns	474	gi|71891671|dbj|BAA25509.2|/9076/0.0/KIAA0583 protein [Homo sapiens]/gi|95089460|ref|NM_004747.3|/7479/0.0/Homo sapiens discs, large homolog 5 (Drosophila) (DLG5), mRNA/Q8TDM6/2373/0.0/Disks large homolog 5/././././pfam04822/Takusan/Takusan. This domain is named takusan, which is a Japanese word meaning 'many'. Members of this family regulate synaptic activity./GO:0045176|apical protein localizat…	Hyper
NC_000002.12	222292092	222292182	CpG	miss	4.1	5.64	11.06	27.43	19.72	18.53	16.8	44.77	23.56	31.98	59.55	40.73	22.46	37.26	17.08	31.27	90	-11.3211	6	2	4.76e-06	CpG	NC_000002.12	222259924	222293629	PAX3_introns	90	gi|31563344|ref|NP_852124.1|/2574/0.0/paired box protein Pax-3 isoform PAX3e [Homo sapiens]/gi|300116154|ref|NM_181458.3|/3357/0.0/Homo sapiens paired box 3 (PAX3), transcript variant PAX3D, mRNA/P23760/ 927/0.0/Paired box protein Pax-3/././././pfam00292/PAX/'Paired box' domain./GO:0055007|cardiac muscle cell differentiation;GO:0016477|cell migration;GO:0008283|cell proliferation;GO:0048066|devel…	Hypo
NC_000001.11	153446928	153447008	CpG	miss	60.45	55.47	41.07	29.69	46.42	72.94	29.68	58.44	74.75	66.1	35.12	77.81	57.22	69.39	40.92	72.58	80	-10.4423	4	1	5.47e-06	miss	miss	miss	miss	miss	miss	miss	Hypo
NC_000006.12	28805165	28805428	CpG	miss	36.98	55.48	60.01	19.54	14.16	58.61	15.43	53.68	73.25	66.52	30.69	46.61	43.11	66.1	27.99	45.1	263	-14.2277	9	2	5.51e-06	miss	miss	miss	miss	miss	miss	miss	Hypo
NC_000004.12	13523975	13524401	CpG	NC_000004.12:13523491-13524402:CGIs	49.1	45.06	70.61	65.83	81.98	12.43	29.28	64.72	64.91	64.76	82.73	79.74	32.61	76.43	68.74	43.56	426	-10.8782	35	1	6.14e-06	miss	miss	miss	miss	miss	miss	miss	Hypo
NC_000008.11	50068230	50068339	CpG	miss	49.23	65.32	46.03	31.97	64.86	76.37	9.24	69.97	55.84	64.89	11.52	9.2	19.64	67.8	32.01	52.24	109	12.3841	4	1	6.16e-06	CpG	NC_000008.11	50011857	50164130	SNTG1_introns	109	gi|9507163|ref|NP_061840.1|/2627/0.0/gamma-1-syntrophin isoform 1 [Homo sapiens]/gi|544452212|ref|XM_005563291.1|/4951/0.0/PREDICTED: Macaca fascicularis syntrophin, gamma 1 (SNTG1), transcript variant X1, mRNA/Q925E1/ 533/0.0/Gamma-1-syntrophin/././././pfam00595/PDZ/PDZ domain (Also known as DHR or GLGF). PDZ domains are found in diverse signaling proteins./GO:0098779|mitophagy in response to mi…	Hyper
NC_000019.10	7924667	7924769	CpG	NC_000019.10:7924612-7926314:CGIs	56.2	53.27	7.87	36.88	71.15	64.73	22.26	60.4	32.66	10.98	63.48	4.74	46.06	16.35	50.64	78.41	102	13.4829	11	1	6.57e-06	CpG	NC_000019.10	7924495	7925558	CTXN1_exon	102	miss	Hyper
NC_000007.14	128880760	128880881	CpG	miss	18.37	36.79	17.09	31.81	38.74	14.74	28	52.7	60.4	25.7	7.2	47.83	47.91	40.61	36.97	41.24	121	-14.4424	3	1	6.65e-06	CpG	NC_000007.14	128880721	128880996	KCP_introns	121	gi|767947715|ref|XP_011514473.1|/7487/0.0/PREDICTED: kielin/chordin-like protein isoform X1 [Homo sapiens]/gi|209571518|ref|NM_001135914.1|/4733/0.0/Homo sapiens kielin/chordin-like protein (KCP), transcript variant 1, mRNA/Q6ZWJ8/2626/0.0/Kielin/chordin-like protein/././././pfam00094/VWD/von Willebrand factor type D domain. Luciferin-2-monooxygenase from Vargula hilgendorfii contains a vwd domai…	Hypo
NC_000007.14	27225286	27225384	CpG	miss	6.7	17.78	20.03	22.41	5.77	7.96	24.62	68.66	28.41	29.54	35.01	25.76	24.22	69.24	17.42	22.32	98	-11.6696	5	1	8.47e-06	miss	miss	miss	miss	miss	miss	miss	Hypo
NC_000018.10	78693528	78693668	CpG	miss	34.92	30.92	23.3	18.99	0	68.05	6.2	60.22	36.87	56.82	16.52	44.24	24.25	63.73	34.98	53.25	140	-10.3171	8	1	8.86e-06	miss	miss	miss	miss	miss	miss	miss	Hypo
NC_000014.9	56809051	56809518	CpG	NC_000014.9:56807889-56810122:CGIs	6.52	19.57	50.14	26.64	31.05	4.79	20.43	68.14	58.41	60.48	65.65	85.68	26.73	75.03	31.69	19.13	467	-10.5776	13	1	1.27e-05	CpG	NC_000014.9	56805663	56810158	OTX2_introns	467	gi|676270739|gb|KFO25916.1|/1433/0.0/Homeobox protein OTX2 [Fukomys damarensis]/gi|395455072|ref|NM_001270524.1|/2335/0.0/Homo sapiens orthodenticle homeobox 2 (OTX2), transcript variant 4, mRNA/P32243/ 495/1e-169/Homeobox protein OTX2/././././pfam03529/TF_Otx/Otx1 transcription factor./GO:0007411|axon guidance;GO:0001708|cell fate specification;GO:0048852|diencephalon morphogenesis;GO:0009953|do…	Hypo
NC_000016.10	75806706	75806800	CpG	miss	71.79	72.75	43.91	52.44	77.45	81.52	49.06	82.15	77.75	59.68	16.67	28.64	50.93	61.35	35.39	65.61	94	11.171	4	1	1.67e-05	CpG	NC_000016.10	75798029	75837194	LOC105371348_introns	94	gi|119616023|gb|EAW95617.1|/844/4e-110/telomeric repeat binding factor 2, interacting protein, isoform CRA_b [Homo sapiens]/gi|29568029|gb|AC105430.2|/3460/0.0/Homo sapiens chromosome 16 clone RP11-2C15, complete sequence/Q6UX73/53.9/7e-06/UPF0764 protein C16orf89/././././pfam13900/GVQW/Putative binding domain. This short domain is often found nested inside other longer domains. The function is n…	Hyper
NC_000016.10	361174	361353	CpG	NC_000016.10:359984-361491:CGIs	59.62	64.12	29.27	50.04	75.21	81.91	8.6	77.2	59.12	39.9	19.49	57.56	39.58	46.33	51.6	67.57	179	11.1275	13	1	1.99e-05	miss	miss	miss	miss	miss	miss	miss	Hyper
NC_000002.12	14208957	14209061	CpG	miss	55.51	51.46	17.97	56.34	59.41	58.6	20.37	68.32	44.24	30.85	8.67	7.02	31.46	37.5	39.15	49.86	104	12.4477	3	1	2.03e-05	miss	miss	miss	miss	miss	miss	miss	Hyper
NC_000002.12	23351879	23351973	CpG	miss	0	17.99	6.27	21.14	44.1	18.72	3.69	42.72	47.41	34.38	51.36	49.24	27.38	6.49	39.59	23.04	94	-11.7047	6	1	2.22e-05	miss	miss	miss	miss	miss	miss	miss	Hypo
NC_000006.12	68545698	68545872	CpG	miss	39.44	37.5	68.24	65.1	59.94	73.53	15.67	68.06	36.03	70.83	24.53	34.62	63.21	52.63	35.94	43.18	174	10.3466	3	1	2.34e-05	miss	miss	miss	miss	miss	miss	miss	Hyper
NC_000013.11	25117006	25117549	CpG	miss	52.15	44.67	22.22	41.76	37.23	70.15	29.48	59.81	22.07	48.15	16.97	25.28	32.68	59.89	32.51	50.16	543	10.044	10	2	2.95e-05	miss	miss	miss	miss	miss	miss	miss	Hyper
NC_000004.12	9381020	9381129	CpG	NC_000004.12:9381002-9381409:CGIs	41.07	51.32	19.75	33.32	3.23	62.63	7.32	64.54	80.77	82.57	14.2	88.42	47.82	36.1	35.57	65.03	109	-14.6336	18	2	3.1e-05	miss	miss	miss	miss	miss	miss	miss	Hypo
NC_000021.9	44706538	44706661	CpG	miss	0	15.83	7.07	18.35	26.61	1.6	4.29	31.47	14.02	42.46	23.51	1.82	45.21	56.65	1.28	1.35	123	-11.6084	12	2	3.63e-05	CpG	NC_000021.9	44698044	44711432	TSPEAR_introns	123	gi|22001420|ref|NP_659428.2|/3482/0.0/thrombospondin-type laminin G domain and EAR repeat-containing protein isoform 1 precursor [Homo sapiens]/gi|436408718|ref|NM_001272037.1|/4029/0.0/Homo sapiens thrombospondin-type laminin G domain and EAR repeats (TSPEAR), transcript variant 2, mRNA/Q8WU66/1284/0.0/Thrombospondin-type laminin G domain and EAR repeat-containing protein/././././pfam03736/EPTP/…	Hypo
NC_000005.10	172497275	172497349	CpG	miss	47.79	50.9	50.05	35.27	45.41	47.04	20.66	28.27	62.43	51.97	64.46	58.82	60.97	62.29	47.1	21.85	74	-11.5249	6	2	3.78e-05	CpG	NC_000005.10	172496699	172507511	LOC105377727_introns	74	././././gi|18958633|gb|AC011407.6|/554/0.0/Homo sapiens chromosome 5 clone CTB-54I1, complete sequence/././././././././pfam13061/DUF3923/Protein of unknown function (DUF3923). This family of proteins is functionally uncharacterized. This family of proteins is found in bacteria. Proteins in this family are approximately 80 amino acids in length./././././.	Hypo
NC_000005.10	172497275	172497349	CpG	miss	47.79	50.9	50.05	35.27	45.41	47.04	20.66	28.27	62.43	51.97	64.46	58.82	60.97	62.29	47.1	21.85	74	-11.5249	6	2	3.78e-05	CpG	NC_000005.10	172496699	172507511	LOC107984004_introns	74	././././gi|18958633|gb|AC011407.6|/695/0.0/Homo sapiens chromosome 5 clone CTB-54I1, complete sequence/././././././././pfam13900/GVQW/Putative binding domain. This short domain is often found nested inside other longer domains. The function is not known, but the domain carries a highly conserved GVQW motif. The members are rich in proline and cysteine. This may be a binding domain./././././.	Hypo
NC_000011.10	116644762	116644890	CpG	miss	33.02	47.43	44.67	19.21	50.19	39.4	58.49	43.72	36.02	63.81	60.03	48.4	61.59	39.83	56.54	53.99	128	-10.1759	8	1	4.69e-05	CpG	NC_000011.10	116639537	116652897	LOC101929011_introns	128	././././gi|14861100|dbj|AP000770.4|/316/1e-163/Homo sapiens genomic DNA, chromosome 11q, clone:CMB9-27A20, complete sequence/././././././././pfam03660/PHF5/PHF5-like protein. This family of proteins the superfamily of PHD-finger proteins. At least one example, from mouse, may act as a chromatin-associated protein. The S. pombe ini1 gene is essential, required for splicing. It is localized in the …	Hypo
NC_000015.10	76334834	76335037	CpG	miss	25.13	20.66	65.19	56.37	60.23	21.64	55.47	60.88	69.73	61.88	54.44	85.27	43.07	74.62	58.63	32.42	203	-13.5251	21	2	4.79e-05	CpG	NC_000015.10	76334722	76336723	ISL2_up	203	gi|694960718|ref|XP_009427887.1|/2428/0.0/PREDICTED: insulin gene enhancer protein ISL-2 isoform X1 [Pan troglodytes]/gi|326205388|dbj|AB593133.1|/3392/0.0/Homo sapiens ISL2 mRNA for insulin gene enhancer protein ISL-2, complete cds, clone: HP08667-RBd80H05/Q96A47/ 667/0.0/Insulin gene enhancer protein ISL-2/ECU03g1170/63.2/5e-10/COG5576/pfam00412/LIM/LIM domain. This family represents two copies…	Hypo
NC_000017.11	82379495	82379966	CpG	miss	13.35	39.03	10.75	12.26	11.05	16.82	12.27	7.88	9.01	41.3	39.05	16.08	23.58	55.42	17.91	37.97	471	-11.808	11	2	4.79e-05	miss	miss	miss	miss	miss	miss	miss	Hypo
NC_000013.11	109127086	109127584	CpG	NC_000013.11:109127335-109127618:CGIs	65.82	75.03	55.1	33.74	14.25	76.45	25.23	74.87	76.16	75.07	47.25	71.48	72.24	73.49	39.71	77.06	498	-11.8718	24	3	4.82e-05	CpG	NC_000013.11	109127281	109127550	MYO16_exon	269	miss	Hypo
NC_000005.10	176823415	176823511	CpG	miss	37.68	25.3	0	24.06	30.24	50.75	0	50.5	4.81	13.76	0	0	19.04	3.17	22.48	35.26	96	11.5724	5	1	4.88e-05	CpG	NC_000005.10	176810820	176862623	UNC5A_introns	96	gi|767938714|ref|XP_011532988.1|/4692/0.0/PREDICTED: netrin receptor UNC5A isoform X1 [Homo sapiens]/gi|578811263|ref|XM_006714928.1|/3878/0.0/PREDICTED: Homo sapiens unc-5 homolog A (C. elegans) (UNC5A), transcript variant X3, mRNA/Q6ZN44/1386/0.0/Netrin receptor UNC5A/././././pfam00791/ZU5/ZU5 domain. Domain present in ZO-1 and Unc5-like netrin receptors Domain of unknown function./GO:0033564|a…	Hyper
NC_000005.10	3622943	3623093	CpG	miss	63.6	31.11	19.47	29.66	15.07	76.95	0	81.69	30.81	44.94	2.78	4.9	43.78	29.55	9.2	38.24	150	11.4878	5	1	5.34e-05	miss	miss	miss	miss	miss	miss	miss	Hyper
NC_000008.11	141474306	141474437	CpG	miss	70.58	44.66	59.64	32.61	70.8	76.61	61.78	58.62	76.8	73.81	64.8	75.91	76.06	46.73	68.8	73.98	131	-10.2351	5	1	5.76e-05	CpG	NC_000008.11	141474227	141475924	MROH5_introns	131	gi|148727311|ref|NP_997297.2|/6947/0.0/maestro heat-like repeat family member 5 [Homo sapiens]/gi|148727310|ref|NM_207414.2|/4161/0.0/Homo sapiens maestro heat-like repeat family member 5 (MROH5), transcript variant 1, mRNA/././././././././pfam03154/Atrophin-1/Atrophin-1 family. Atrophin-1 is the protein product of the dentatorubral-pallidoluysian atrophy (DRPLA) gene. DRPLA OMIM:125370 is a prog…	Hypo
NC_000003.12	127022337	127022443	CpG	miss	67.42	70.54	67.76	61.89	41.77	69.68	39.52	35.23	74.91	81.65	83.23	56.49	66.86	84.55	71.12	62.65	106	-11.9515	3	1	7.72e-05	CpG	NC_000003.12	127022341	127022751	PLXNA1_introns	102	gi|635121187|ref|XP_007983682.1|/9931/0.0/PREDICTED: LOW QUALITY PROTEIN: plexin-A1 [Chlorocebus sabaeus]/gi|262118281|ref|NM_032242.3|/9066/0.0/Homo sapiens plexin A1 (PLXNA1), mRNA/Q9UIW2/3730/0.0/Plexin-A1/././././pfam08337/Plexin_cytopl/Plexin cytoplasmic RasGAP domain. This family features the C-terminal regions of various plexins. Plexins are receptors for semaphorins, and plexin signalling…	Hypo
NC_000012.12	51836462	51837425	CpG	miss	45.27	53.12	17.32	43.84	46.22	57.79	41.05	64.46	45.91	35.26	19.41	15.24	34.59	67.8	34.85	55.4	963	10.4156	11	1	9.05e-05	CpG	NC_000012.12	51831917	51840121	FIGNL2_introns	963	gi|333609274|ref|NP_001013712.4|/1452/8e-180/putative fidgetin-like protein 2 [Homo sapiens]/gi|333609273|ref|NM_001013690.4|/4694/0.0/Homo sapiens fidgetin-like 2 (FIGNL2), mRNA/A6NMB9/ 226/2e-60/Putative fidgetin-like protein 2/ECU11g1030/84.0/9e-16/COG0464/pfam13900/GVQW/Putative binding domain. This short domain is often found nested inside other longer domains. The function is not known, but…	Hyper
NC_000021.9	31560084	31560188	CpG	miss	2.86	15.18	0	4.08	7.41	8.58	4.92	30.15	19.28	17.88	19.21	18.09	8.69	0	13.59	20.31	104	-10.6052	4	1	0.000102895	CpG	NC_000021.9	31560016	31560487	LOC150051_exon	104	miss	Hypo
NC_000016.10	62018414	62018501	CpG	miss	49.69	54.76	16.67	22.33	17.76	60.82	7.69	75.35	25.08	0	9.21	15.23	45.86	61.15	28.99	62.1	87	11.3562	3	1	0.000122439	CpG	NC_000016.10	61941483	62021151	CDH8_introns	87	gi|397506458|ref|XP_003823744.1|/3856/0.0/PREDICTED: cadherin-8 isoform X1 [Pan paniscus]/gi|21954994|gb|AC092125.2|/7454/0.0/Homo sapiens chromosome 16 clone RP11-109D24, complete sequence/P55286/ 497/0.0/Cadherin-8/././././pfam01049/Cadherin_C/Cadherin cytoplasmic region. Cadherins are vital in cell-cell adhesion during tissue differentiation. Cadherins are linked to the cytoskeleton by catenin…	Hyper
NC_000014.9	80955587	80955688	CpG	miss	0	18.6	41.14	6.92	23.88	1.91	34.93	44.52	52.72	41.29	52.38	36.71	20.51	46.81	16.18	17.39	101	-12.1409	7	1	0.000131287	CpG	NC_000014.9	80955524	80955850	TSHR_exon	101	miss	Hypo
NC_000014.9	80955587	80955688	CpG	miss	0	18.6	41.14	6.92	23.88	1.91	34.93	44.52	52.72	41.29	52.38	36.71	20.51	46.81	16.18	17.39	101	-12.1409	7	1	0.000131287	CpG	NC_000014.9	80955628	80955850	TSHR_exon	60	miss	Hypo
NC_000023.11	49231000	49231108	CpG	NC_000023.11:49230747-49231058:CGIs	29.52	15.87	9.42	23.41	36.54	32.2	0	64.45	46.63	21.71	0	0	6.31	3.85	9.01	20.15	108	12.3692	8	1	0.000152753	CpG	NC_000023.11	49230989	49231201	CACNA1F_introns	108	gi|53832007|ref|NP_005174.2|/9073/0.0/voltage-dependent L-type calcium channel subunit alpha-1F isoform 1 [Homo sapiens]/gi|531990801|ref|NM_005183.3|/6070/0.0/Homo sapiens calcium channel, voltage-dependent, L type, alpha 1F subunit (CACNA1F), transcript variant 1, mRNA/O60840/3308/0.0/Voltage-dependent L-type calcium channel subunit alpha-1F/././././pfam00520/Ion_trans/Ion transport protein. Th…	Hyper
NC_000017.11	49964631	49964890	CpG	NC_000017.11:49963832-49965700:CGIs	6.37	15.73	12.47	5.29	8.49	7.04	14.94	36.34	6.67	6.53	45.33	73.43	3.9	47.7	2.74	6.32	259	-11.2134	15	1	0.000153596	miss	miss	miss	miss	miss	miss	miss	Hypo
NC_000006.12	783314	783570	CpG	miss	62.64	62.85	24.09	42.86	62.13	74.57	62.19	80.32	52.99	53.68	1.14	45.54	36.17	45.8	58.82	61.87	256	11.847	11	2	0.000210568	miss	miss	miss	miss	miss	miss	miss	Hyper
NC_000017.11	75833076	75833181	CpG	miss	0	12.19	0	24.88	10.5	0	5.16	14	0	12.03	0	0	11.43	0	0	5.5	105	11.7059	3	1	0.000218607	CpG	NC_000017.11	75833045	75834074	UNC13D_introns	105	gi|767994007|ref|XP_011522806.1|/5307/0.0/PREDICTED: protein unc-13 homolog D isoform X1 [Homo sapiens]/gi|120432045|ref|NM_199242.2|/4393/0.0/Homo sapiens unc-13 homolog D (C. elegans) (UNC13D), mRNA/Q70J99/2041/0.0/Protein unc-13 homolog D/././././pfam10540/Membr_traf_MHD/Munc13 (mammalian uncoordinated) homology domain. Munc13 proteins constitute a family of three highly homologous molecules (…	Hyper
NC_000005.10	25467060	25467236	CpG	miss	84.61	70.51	87.31	93.89	83.33	93.93	0	72.22	67.94	58.91	92.7	39.05	42.78	83.86	27.53	88.89	176	11.3658	7	1	0.000218913	miss	miss	miss	miss	miss	miss	miss	Hyper
NC_000012.12	132340536	132340694	CpG	miss	40.69	58.9	6.16	0	2.5	71.21	1.36	30.95	14.37	40.49	6.27	71.63	43.98	34.64	3.33	49.57	158	-12.2547	6	1	0.000354165	miss	miss	miss	miss	miss	miss	miss	Hypo
NC_000004.12	14877668	14877807	CpG	miss	20.2	13.68	14.81	20	13.1	34.47	23.66	21.14	27.64	39.56	24.07	16.67	17.65	20.83	23.08	26.67	139	-10.234	4	1	0.000739472	CpG	NC_000004.12	14859616	14888058	LINC00504_introns	139	gi|2072972|gb|AAC51276.1|/2136/0.0/putative p150 [Homo sapiens]/gi|16303558|gb|AC093846.3|/4102/0.0/Homo sapiens BAC clone RP11-458B24 from 4, complete sequence/O00370/33.1/1e-78/LINE-1 retrotransposable element ORF2 protein/././././pfam00078/RVT_1/Reverse transcriptase (RNA-dependent DNA polymerase). A reverse transcriptase gene is usually indicative of a mobile element such as a retrotransposon…	Hypo
NC_000017.11	81314570	81314676	CpG	miss	16.64	46.69	34.02	28.48	50.38	17.79	49.6	69.87	41.65	48.25	30.23	16.7	58.34	60.47	66.27	52.22	106	-10.3482	8	1	0.002565	CpG	NC_000017.11	81314481	81330143	TMEM105_introns	106	gi|119610053|gb|EAW89647.1|/797/1e-95/transmembrane protein 105, partial [Homo sapiens]/gi|307133784|ref|NM_178520.3|/3321/0.0/Homo sapiens transmembrane protein 105 (TMEM105), mRNA/Q8N8V8/ 254/4e-77/Transmembrane protein 105/././././pfam13900/GVQW/Putative binding domain. This short domain is often found nested inside other longer domains. The function is not known, but the domain carries a high…	Hypo
NC_000002.12	120675165	120675691	CpG	miss	41.34	40.21	55.43	44.72	68.79	32.18	23.19	39.91	45.17	70.48	69.01	78.52	36.22	49.09	64.66	38.15	526	-10.1041	12	3	0.00307228	miss	miss	miss	miss	miss	miss	miss	Hypo
NC_000006.12	148064951	148065032	CpG	miss	30.7	55.72	42.71	18.98	59.6	34.81	4.49	58.88	66.09	55.38	67.95	32.72	57.83	61.75	44.29	37.56	81	-10.2838	3	1	0.00393301	miss	miss	miss	miss	miss	miss	miss	Hypo
NC_000024.10	1114000	1114136	CpG	miss	0	48.98	0	0	0	64.68	0	83.33	46.43	50.79	0	36.73	42.86	66.67	0	59.52	136	-11.812	8	1	0.0209221	miss	miss	miss	miss	miss	miss	miss	Hypo

## Sheet: Sheet1
Chr	Start	End	Class	CGIs_info	Width	mean.meth.diff	num.CpGs	num.DMCs	DMR.pvalue	DMR.qvalue	Chr	ChrStart	ChrEnd	ID	Length	Description	Hyper/Hypo
NC_000011.10	2909634	2909726	CpG	NC_000011.10:2909059-2909863:CGIs	92	-21.7336	11	3	1.09e-25	CpG	NC_000011.10	2909577	2909710	SLC22A18_exon	76	miss	Hypo
NC_000021.9	36104885	36104992	CpG	miss	107	-22.0729	6	2	1.66e-25	CpG	NC_000021.9	36098259	36126486	LOC100133286_introns	107	gi|426392968|ref|XP_004062807.1|/670/1e-83/PREDICTED: uncharacterized protein LOC101130031 [Gorilla gorilla gorilla]/gi|338827717|ref|NR_040084.1|/1221/0.0/Homo sapiens uncharacterized LOC100133286 (LOC100133286), long non-coding RNA/P16152/ 193/1e-56/Carbonyl reductase [NADPH] 1/all0352/70.9/3e-13/COG1028/pfam00106/adh_short/short chain dehydrogenase. This family contains a wide variety of dehyd…	Hypo
NC_000009.12	68307638	68307770	CpG	NC_000009.12:68307129-68307807:CGIs	132	-20.2362	8	3	3.86e-23	CpG	NC_000009.12	68306531	68307824	LOC107987077_exon	132	miss	Hypo
NC_000006.12	133892848	133892955	CpG	NC_000006.12:133892821-133893213:CGIs	107	-19.16	7	3	8.12e-23	CpG	NC_000006.12	133892257	133893154	TCF21_introns	107	gi|38202237|ref|NP_003197.2|/707/5e-83/transcription factor 21 [Homo sapiens]/gi|208609971|ref|NM_198392.2|/3208/0.0/Homo sapiens transcription factor 21 (TCF21), transcript variant 1, mRNA/O43680/ 276/8e-90/Transcription factor 21/././././pfam00010/HLH/Helix-loop-helix DNA-binding domain./GO:0001658|branching involved in ureteric bud morphogenesis;GO:0014707|branchiomeric skeletal muscle develop…	Hypo
NC_000018.10	34159226	34159748	CpG	NC_000018.10:34159083-34159558:CGIs	522	21.4844	17	6	2.85e-22	CpG	NC_000018.10	34130020	34222019	NOL4_introns	522	gi|148235600|ref|NP_003778.2|/3140/0.0/nucleolar protein 4 isoform 1 [Homo sapiens]/gi|309951077|ref|NM_003787.4|/3957/0.0/Homo sapiens nucleolar protein 4 (NOL4), transcript variant 1, mRNA/O94818/ 285/5e-82/Nucleolar protein 4/././././pfam13705/TRC8_N/TRC8 N-terminal domain. This region is found at the N-terminus of the TRC8 protein. TRC8 is an E3 ubiquitin-protein ligase also known as RNF139. …	Hyper
NC_000004.12	72031966	72032093	CpG	NC_000004.12:72031847-72032247:CGIs	127	-22.7964	8	3	3.66e-22	CpG	NC_000004.12	72031803	72032200	NPFFR2_exon	127	miss	Hypo
NC_000007.14	149415157	149415308	CpG	NC_000007.14:149415215-149415454:CGIs	151	-19.6663	10	2	1.61e-21	CpG	NC_000007.14	149415209	149417209	TRC-GCA11-1_up	99	gi|7505031|pir||T16514/119/8e-08/hypothetical protein K01A12.1 - Caenorhabditis elegans/gi|634721721|tpe|HG983701.1|/72/5e-29/TPA: Homo sapiens tRNA-Cys-GCA-11-1 gene/././././././././pfam14385/DUF4416/Domain of unknown function (DUF4416). This family of proteins is functionally uncharacterized. This family of proteins is found in bacteria. Proteins in this family are typically between 176 and 187…	Hypo
NC_000008.11	142729096	142729255	CpG	miss	159	18.8594	8	1	2.47e-21	CpG	NC_000008.11	142728960	142729490	THEM6_exon	159	miss	Hyper
NC_000006.12	36131252	36131362	CpG	miss	110	18.4158	12	1	1.09e-20	CpG	NC_000006.12	36131270	36131400	MAPK13_exon	92	miss	Hyper
NC_000001.11	223748984	223749109	CpG	NC_000001.11:223748640-223749342:CGIs	125	-20.4323	9	3	1.93e-20	CpG	NC_000001.11	223749038	223749122	CAPN2_exon	71	miss	Hypo
NC_000017.11	7174264	7174356	CpG	NC_000017.11:7173702-7174569:CGIs	92	-25.204	7	5	2.66e-20	CpG	NC_000017.11	7174289	7174373	ASGR1_introns	67	gi|308387363|ref|NP_001184145.1|/1282/1e-173/asialoglycoprotein receptor 1 isoform b [Homo sapiens]/gi|319655547|ref|NM_001671.4|/1504/0.0/Homo sapiens asialoglycoprotein receptor 1 (ASGR1), transcript variant 1, mRNA/P07306/ 494/2e-172/Asialoglycoprotein receptor 1/././././pfam03954/Lectin_N/Hepatic lectin, N-terminal domain./GO:0031668|cellular response to extracellular stimulus;GO:0006898|rece…	Hypo
NC_000011.10	1978876	1978979	CpG	miss	103	19.8985	7	2	4.59e-20	CpG	NC_000011.10	1972758	1983208	MRPL23_introns	103	gi|767966301|ref|XP_011518575.1|/1278/3e-176/PREDICTED: 39S ribosomal protein L23, mitochondrial isoform X1 [Homo sapiens]/gi|31745254|gb|AC051649.21|/1657/0.0/Homo sapiens chromosome 11, clone RP11-534I22, complete sequence/Q16540/ 313/5e-107/39S ribosomal protein L23, mitochondrial/PM1413/51.6/8e-08/COG0089/pfam00276/Ribosomal_L23/Ribosomal protein L23./GO:0032543|mitochondrial translation;GO:0…	Hyper
NC_000019.10	14972852	14972967	CpG	miss	115	-18.9159	12	2	3.3e-19	CpG	NC_000019.10	14972705	14972917	SLC1A6_exon	65	miss	Hypo
NC_000019.10	14972852	14972967	CpG	miss	115	-18.9159	12	2	3.3e-19	CpG	NC_000019.10	14972705	14972918	SLC1A6_exon	66	miss	Hypo
NC_000010.11	77605097	77605244	CpG	miss	147	20.2089	4	2	3.89e-19	CpG	NC_000010.11	77493929	77634104	KCNMA1_introns	147	gi|767962808|ref|XP_011538075.1|/6256/0.0/PREDICTED: calcium-activated potassium channel subunit alpha-1 isoform X1 [Homo sapiens]/gi|530393582|ref|XM_005269778.1|/12153/0.0/PREDICTED: Homo sapiens potassium channel, calcium activated large conductance subfamily M alpha, member 1 (KCNMA1), transcript variant X9, mRNA/Q08460/2136/0.0/Calcium-activated potassium channel subunit alpha-1/BS_yugO_2/63…	Hyper
NC_000015.10	78405455	78405544	CpG	miss	89	-21.4607	6	2	1.02e-18	CpG	NC_000015.10	78404049	78406050	LOC105370912_up	89	gi|355755786|gb|EHH59533.1|/313/1e-30/hypothetical protein EGM_09670, partial [Macaca fascicularis]/gi|18860754|gb|AC011270.9|/1336/0.0/Homo sapiens chromosome 15, clone RP11-5O23, complete sequence/Q8NHA8/65.9/3e-10/Olfactory receptor 1F12/././././pfam13900/GVQW/Putative binding domain. This short domain is often found nested inside other longer domains. The function is not known, but the domain…	Hypo
NC_000015.10	78405455	78405544	CpG	miss	89	-21.4607	6	2	1.02e-18	CpG	NC_000015.10	78404072	78406050	LOC105370912_up	89	gi|355755786|gb|EHH59533.1|/313/1e-30/hypothetical protein EGM_09670, partial [Macaca fascicularis]/gi|18860754|gb|AC011270.9|/1336/0.0/Homo sapiens chromosome 15, clone RP11-5O23, complete sequence/Q8NHA8/65.9/3e-10/Olfactory receptor 1F12/././././pfam13900/GVQW/Putative binding domain. This short domain is often found nested inside other longer domains. The function is not known, but the domain…	Hypo
NC_000016.10	6483864	6483938	CpG	NC_000016.10:6483018-6483982:CGIs	74	-20.4171	9	3	3.86e-18	CpG	NC_000016.10	6483857	6483914	RBFOX1_exon	50	miss	Hypo
NC_000012.12	104459298	104459379	CpG	miss	81	-18.2617	4	1	7.11e-18	CpG	NC_000012.12	104457529	104513171	CHST11_introns	81	gi|8923758|ref|NP_060883.1|/1913/0.0/carbohydrate sulfotransferase 11 isoform 1 [Homo sapiens]/gi|291219905|ref|NM_018413.5|/5768/0.0/Homo sapiens carbohydrate (chondroitin 4) sulfotransferase 11 (CHST11), transcript variant 1, mRNA/Q9NPF2/ 741/0.0/Carbohydrate sulfotransferase 11/././././pfam03567/Sulfotransfer_2/Sulfotransferase family. This family includes a variety of sulfotransferase enzymes…	Hypo
NC_000012.12	128388634	128388749	CpG	miss	115	-23.8984	5	3	2.14e-17	CpG	NC_000012.12	128294178	128414731	TMEM132C_introns	115	gi|767975955|ref|XP_011537300.1|/5543/0.0/PREDICTED: transmembrane protein 132C isoform X1 [Homo sapiens]/gi|282165713|ref|NM_001136103.2|/4947/0.0/Homo sapiens transmembrane protein 132C (TMEM132C), mRNA/Q8N3T6/2125/0.0/Transmembrane protein 132C/././././pfam00517/GP41/Retroviral envelope protein. This family includes envelope protein from a variety of retroviruses. It includes the GP41 subunit …	Hypo
NC_000019.10	7551006	7551342	CpG	NC_000019.10:7549899-7551372:CGIs	336	-16.8977	27	1	2.55e-17	CpG	NC_000019.10	7551107	7551361	PNPLA6_introns	235	gi|260656037|ref|NP_001159583.1|/7004/0.0/neuropathy target esterase isoform a [Homo sapiens]/gi|260656036|ref|NM_001166111.1|/4573/0.0/Homo sapiens patatin-like phospholipase domain containing 6 (PNPLA6), transcript variant 1, mRNA/Q8IY17/2594/0.0/Neuropathy target esterase/YML059c_2/ 306/1e-92/COG1752/pfam01734/Patatin/Patatin-like phospholipase. This family consists of various patatin glycopro…	Hypo
NC_000010.11	5199694	5199810	CpG	miss	116	-15.7234	4	1	2.85e-17	CpG	NC_000010.11	5196951	5200180	AKR1C4_introns	116	gi|308153631|sp|P17516.3|AK1C4_HUMAN/1738/0.0/RecName: Full=Aldo-keto reductase family 1 member C4; AltName: Full=3-alpha-HSD1; AltName: Full=3-alpha-hydroxysteroid dehydrogenase type I; AltName: Full=Chlordecone reductase; Short=CDR; AltName: Full=Dihydrodiol dehydrogenase 4; Short=DD-4; Short=DD4; AltName: Full=HAKRA/gi|325652082|ref|NM_001818.3|/1186/0.0/Homo sapiens aldo-keto reductase family…	Hypo
NC_000001.11	27350987	27351184	CpG	NC_000001.11:27349428-27351525:CGIs	197	-21.3177	13	5	4.63e-17	CpG	NC_000001.11	27350952	27351257	SYTL1_introns	197	gi|530361416|ref|XP_005246079.1|/2751/0.0/PREDICTED: synaptotagmin-like protein 1 isoform X1 [Homo sapiens]/gi|578799978|ref|XM_006710990.1|/2085/0.0/PREDICTED: Homo sapiens synaptotagmin-like 1 (SYTL1), transcript variant X2, mRNA/Q8IYJ3/ 248/0.0/Synaptotagmin-like protein 1/././././pfam00168/C2/C2 domain./GO:0048791|calcium ion-dependent exocytosis of neurotransmitter;GO:0006887|exocytosis;GO:0…	Hypo
NC_000009.12	24533744	24533845	CpG	miss	101	18.9489	5	1	7.41e-17	CpG	NC_000009.12	24531742	24537192	LOC105375994_introns	101	././././gi|9309381|dbj|AP000379.1|/188/1e-92/Homo sapiens genomic DNA, chromosome 9p21, proximal p16CDKN2A locus/././././././././pfam11902/DUF3422/Protein of unknown function (DUF3422). This family of proteins are functionally uncharacterized. This protein is found in bacteria, archaea and eukaryotes. Proteins in this family are typically between 426 to 444 amino acids in length./././././.	Hyper
NC_000023.11	154355464	154355568	CpG	miss	104	16.2708	7	1	1.37e-16	CpG	NC_000023.11	154355072	154357250	FLNA_introns	104	gi|260268505|dbj|BAC03408.2|/13468/0.0/FLJ00343 protein [Homo sapiens]/gi|160420316|ref|NM_001110556.1|/8510/0.0/Homo sapiens filamin A, alpha (FLNA), transcript variant 2, mRNA/P21333/5146/0.0/Filamin-A/ECU09g0290/ 147/1e-35/COG5069/pfam00630/Filamin/Filamin/ABP280 repeat./GO:0051764|actin crosslink formation;GO:0031532|actin cytoskeleton reorganization;GO:0007195|adenylate cyclase-inhibiting do…	Hyper
NC_000010.11	132714470	132714586	CpG	NC_000010.11:132714238-132714587:CGIs	116	22.9643	10	6	1.42e-16	CpG	NC_000010.11	132710456	132726820	INPP5A_introns	116	gi|109702906|ref|NP_005530.3|/2241/0.0/type I inositol 1,4,5-trisphosphate 5-phosphatase [Homo sapiens]/gi|20218558|emb|AL392043.21|/5453/0.0/Human DNA sequence from clone RP11-288G11 on chromosome 10, complete sequence/Q14642/ 653/0.0/Type I inositol 1,4,5-trisphosphate 5-phosphatase/././././pfam04749/PLAC8/PLAC8 family. This family includes the Placenta-specific gene 8 protein./GO:0043647|inosi…	Hyper
NC_000002.12	208124332	208124435	CpG	NC_000002.12:208124110-208124545:CGIs	103	-19.7026	7	1	1.93e-16	CpG	NC_000002.12	208124354	208124464	CRYGD_introns	81	gi|13377002|ref|NP_008822.2|/924/3e-124/gamma-crystallin D [Homo sapiens]/gi|171906614|ref|NM_006891.3|/707/0.0/Homo sapiens crystallin, gamma D (CRYGD), mRNA/P07320/ 360/1e-125/Gamma-crystallin D/././././pfam00030/Crystall/Beta/Gamma crystallin. The alignment comprises two Greek key motifs since the similarity between them is very low./GO:0034614|cellular response to reactive oxygen species;GO:0…	Hypo
NC_000002.12	208124332	208124435	CpG	NC_000002.12:208124110-208124545:CGIs	103	-19.7026	7	1	1.93e-16	CpG	NC_000002.12	208124354	208124464	LOC100507443_introns	81	././././gi|336176099|ref|NR_038437.1|/437/0.0/Homo sapiens uncharacterized LOC100507443 (LOC100507443), long non-coding RNA/././././././././pfam00474/SSF/Sodium:solute symporter family. Membership of this family is supported by a significant blast score./././././.	Hypo
NC_000012.12	57156880	57157112	CpG	miss	232	17.5372	8	2	2.29e-16	CpG	NC_000012.12	57156920	57158401	LRP1_introns	192	gi|795249789|ref|XP_011918754.1|/23259/0.0/PREDICTED: prolow-density lipoprotein receptor-related protein 1 isoform X1 [Cercocebus atys]/gi|126012561|ref|NM_002332.2|/14902/0.0/Homo sapiens low density lipoprotein receptor-related protein 1 (LRP1), mRNA/Q07954/8933/0.0/Prolow-density lipoprotein receptor-related protein 1/././././pfam00057/Ldl_recept_a/Low-density lipoprotein receptor domain clas…	Hyper
NC_000001.11	240998686	240998823	CpG	miss	137	-16.1285	7	2	3.25e-16	CpG	NC_000001.11	240998408	240998867	RPLP1P2_exon	137	miss	Hypo
NC_000012.12	131130737	131130884	CpG	miss	147	18.9007	10	1	4.25e-16	CpG	NC_000012.12	131120913	131131724	ADGRD1_introns	147	gi|767973885|ref|XP_011536505.1|/4845/0.0/PREDICTED: probable G-protein coupled receptor 133 isoform X1 [Homo sapiens]/gi|193211611|ref|NM_198827.3|/5386/0.0/Homo sapiens adhesion G protein-coupled receptor D1 (ADGRD1), mRNA/A6QLU6/1335/0.0/Adhesion G-protein coupled receptor D1/././././pfam00002/7tm_2/7 transmembrane receptor (Secretin family). This family is known as Family B, the secretin-rece…	Hyper
NC_000006.12	32149203	32149336	CpG	NC_000006.12:32148813-32149452:CGIs	133	-18.5335	9	3	6.13e-16	CpG	NC_000006.12	32148362	32149398	PRRT1_exon	133	miss	Hypo
NC_000017.11	42684006	42684106	CpG	NC_000017.11:42683713-42684249:CGIs	100	21.6915	5	3	6.5e-16	CpG	NC_000017.11	42684035	42684229	CNTNAP1_exon	71	miss	Hyper
NC_000020.11	63767448	63767575	CpG	NC_000020.11:63767056-63767637:CGIs	127	-15.4422	7	1	7.05e-16	CpG	NC_000020.11	63752861	63767909	ZBTB46_introns	127	gi|333609260|ref|NP_079500.2|/2793/0.0/zinc finger and BTB domain-containing protein 46 [Homo sapiens]/gi|333609259|ref|NM_025224.3|/5233/0.0/Homo sapiens zinc finger and BTB domain containing 46 (ZBTB46), mRNA/Q86UZ6/ 822/0.0/Zinc finger and BTB domain-containing protein 46/././././pfam00651/BTB/BTB/POZ domain. The BTB (for BR-C, ttk and bab) or POZ (for Pox virus and Zinc finger) domain is pres…	Hypo
NC_000019.10	13978927	13979400	CpG	miss	473	18.2743	9	3	1e-15	CpG	NC_000019.10	13979079	13979446	RFX1_introns	321	gi|768003368|ref|XP_011526467.1|/4414/0.0/PREDICTED: MHC class II regulatory factor RFX1 isoform X1 [Homo sapiens]/gi|238859556|ref|NM_002918.4|/4377/0.0/Homo sapiens regulatory factor X, 1 (influences HLA class II expression) (RFX1), mRNA/P22670/ 280/2e-76/MHC class II regulatory factor RFX1/././././pfam04589/RFX1_trans_act/RFX1 transcription activation region. The RFX family is a family of wing…	Hyper
NC_000003.12	196022223	196022453	CpG	miss	230	18.1516	9	1	1.1e-15	CpG	NC_000003.12	196021333	196023805	LOC105374300_introns	230	gi|119574059|gb|EAW53674.1|/126/2e-06/hCG2036795, isoform CRA_a [Homo sapiens]/gi|28173077|gb|AC024937.21|/1509/0.0/Homo sapiens 3 BAC RP11-480A16 (Roswell Park Cancer Institute Human BAC Library) complete sequence/././././././././pfam03429/MSP1b/Major surface protein 1B. The major surface protein (MSP1) of the cattle pathogen Anaplasma is a heterodimer comprised of MSP1a and MSP1b. This family i…	Hyper
NC_000002.12	229446069	229446197	CpG	miss	128	-20.6174	3	1	1.14e-15	CpG	NC_000002.12	229418230	229447315	DNER_introns	128	gi|116235485|ref|NP_620711.3|/3630/0.0/delta and Notch-like epidermal growth factor-related receptor precursor [Homo sapiens]/gi|116235484|ref|NM_139072.3|/3272/0.0/Homo sapiens delta/notch-like EGF repeat containing (DNER), mRNA/Q8NFT8/1398/0.0/Delta and Notch-like epidermal growth factor-related receptor/././././pfam06247/Plasmod_Pvs28/Plasmodium ookinete surface protein Pvs28. This family cons…	Hypo
NC_000001.11	16226997	16227676	CpG	miss	679	-15.9747	21	3	1.47e-15	CpG	NC_000001.11	16227316	16229316	ANO7P1_up	360	gi|767877034|ref|XP_011521796.1|/788/5e-95/PREDICTED: anoctamin-4 [Homo sapiens]/gi|6742145|emb|AL109627.18|/2086/0.0/Human DNA sequence from clone RP4-733M16 on chromosome 1p36.11-36.23, complete sequence/Q14AT5/65.5/2e-09/Anoctamin-7/././././pfam13900/GVQW/Putative binding domain. This short domain is often found nested inside other longer domains. The function is not known, but the domain carr…	Hypo
NC_000004.12	212802	213044	CpG	NC_000004.12:212588-213103:CGIs	242	-14.6934	27	8	2.28e-15	CpG	NC_000004.12	212781	218554	ZNF876P_introns	242	gi|686714996|ref|XP_009237983.1|/1218/6e-153/PREDICTED: zinc finger protein 595 [Pongo abelii]/gi|226529339|ref|NR_027481.1|/2608/0.0/Homo sapiens zinc finger protein 876, pseudogene (ZNF876P), non-coding RNA/Q8IYB9/ 315/1e-93/Zinc finger protein 595/././././pfam13900/GVQW/Putative binding domain. This short domain is often found nested inside other longer domains. The function is not known, but …	Hypo
NC_000017.11	79296401	79296552	CpG	miss	151	-19.5158	4	1	2.83e-15	CpG	NC_000017.11	79235805	79307723	RBFOX3_introns	151	gi|694969979|ref|XP_009431689.1|/1549/0.0/PREDICTED: RNA binding protein fox-1 homolog 3 isoform X1 [Pan troglodytes]/gi|460417306|ref|NM_001082575.2|/2990/0.0/Homo sapiens RNA binding protein, fox-1 homolog (C. elegans) 3 (RBFOX3), mRNA/A6NFN3/ 509/2e-174/RNA binding protein fox-1 homolog 3/TP0356/51.6/8e-07/COG0724/pfam00076/RRM_1/RNA recognition motif. (a.k.a. RRM, RBD, or RNP domain). The RRM…	Hypo
NC_000022.11	30080157	30080443	CpG	NC_000022.11:30080023-30080541:CGIs	286	-17.0706	18	1	2.95e-15	CpG	NC_000022.11	30080068	30080491	HORMAD2_exon	286	miss	Hypo
NC_000022.11	30080157	30080443	CpG	NC_000022.11:30080023-30080541:CGIs	286	-17.0706	18	1	2.95e-15	CpG	NC_000022.11	30080127	30080480	HORMAD2-AS1_exon	286	miss	Hypo
NC_000005.10	140821876	140822045	CpG	NC_000005.10:140821855-140822072:CGIs	169	-16.9132	17	4	3.17e-15	CpG	NC_000005.10	140821775	140824127	PCDHA5_exon	169	miss	Hypo
NC_000005.10	140821876	140822045	CpG	NC_000005.10:140821855-140822072:CGIs	169	-16.9132	17	4	3.17e-15	CpG	NC_000005.10	140821775	140824226	PCDHA5_exon	169	miss	Hypo
NC_000012.12	133235850	133236128	CpG	NC_000012.12:133235631-133236516:CGIs	278	-17.063	21	3	4.24e-15	CpG	NC_000012.12	133235806	133236220	ANHX_exon	278	miss	Hypo
NC_000012.12	52096184	52096365	CpG	miss	181	14.3753	14	1	4.39e-15	CpG	NC_000012.12	52093629	52105710	OR7E47P_introns	181	gi|675688880|ref|XP_008957185.1|/850/4e-103/PREDICTED: LOW QUALITY PROTEIN: olfactory receptor 7E24-like [Pan paniscus]/gi|635172899|ref|NR_120437.1|/1502/0.0/Homo sapiens olfactory receptor, family 7, subfamily E, member 47 pseudogene (OR7E47P), transcript variant 1, non-coding RNA/Q6IFN5/ 254/3e-80/Olfactory receptor 7E24/././././pfam13853/7tm_4/Olfactory receptor. The members of this family ar…	Hyper
NC_000021.9	46110626	46110720	CpG	miss	94	-16.583	5	1	6.01e-15	CpG	NC_000021.9	46099147	46111449	COL6A2_introns	94	gi|115527062|ref|NP_001840.3|/4134/0.0/collagen alpha-2(VI) chain isoform 2C2 precursor [Homo sapiens]/gi|115527069|ref|NM_058175.2|/3446/0.0/Homo sapiens collagen, type VI, alpha 2 (COL6A2), transcript variant 2C2a', mRNA/P12110/1595/0.0/Collagen alpha-2(VI) chain/././././pfam00092/VWA/von Willebrand factor type A domain./GO:0007411|axon guidance;GO:0007155|cell adhesion;GO:0030574|collagen cata…	Hypo
NC_000016.10	19885737	19885833	CpG	NC_000016.10:19883643-19885834:CGIs	96	-16.919	9	1	7e-15	CpG	NC_000016.10	19885634	19885925	GPRC5B_introns	96	gi|755571572|ref|NP_001291700.1|/2532/0.0/G-protein coupled receptor family C group 5 member B isoform 2 [Homo sapiens]/gi|6175912|gb|AF181862.1|AF181862/2842/0.0/Homo sapiens G protein-coupled receptor mRNA, complete cds/Q9NZH0/ 712/0.0/G-protein coupled receptor family C group 5 member B/././././pfam00003/7tm_3/7 transmembrane sweet-taste receptor of 3 GCPR. This is a domain of seven transmembr…	Hypo
NC_000017.11	59565294	59565394	CpG	miss	100	-17.2195	10	3	7.28e-15	CpG	NC_000017.11	59563523	59565524	DHX40_up	100	gi|261878478|ref|NP_078888.4|/4109/0.0/probable ATP-dependent RNA helicase DHX40 isoform 1 [Homo sapiens]/gi|261878477|ref|NM_024612.4|/3667/0.0/Homo sapiens DEAH (Asp-Glu-Ala-His) box polypeptide 40 (DHX40), transcript variant 1, mRNA/Q8IX18/76.3/7e-13/Probable ATP-dependent RNA helicase DHX40/SPAC10F6.02c_2/ 525/2e-169/COG1643/pfam07717/OB_NTP_bind/Oligonucleotide/oligosaccharide-binding (OB)-f…	Hypo
NC_000017.11	59565294	59565394	CpG	miss	100	-17.2195	10	3	7.28e-15	CpG	NC_000017.11	59563561	59565524	DHX40_up	100	gi|261878478|ref|NP_078888.4|/4109/0.0/probable ATP-dependent RNA helicase DHX40 isoform 1 [Homo sapiens]/gi|261878477|ref|NM_024612.4|/3667/0.0/Homo sapiens DEAH (Asp-Glu-Ala-His) box polypeptide 40 (DHX40), transcript variant 1, mRNA/Q8IX18/76.3/7e-13/Probable ATP-dependent RNA helicase DHX40/SPAC10F6.02c_2/ 525/2e-169/COG1643/pfam07717/OB_NTP_bind/Oligonucleotide/oligosaccharide-binding (OB)-f…	Hypo
NC_000017.11	59565294	59565394	CpG	miss	100	-17.2195	10	3	7.28e-15	CpG	NC_000017.11	59563577	59565524	DHX40_up	100	gi|261878478|ref|NP_078888.4|/4109/0.0/probable ATP-dependent RNA helicase DHX40 isoform 1 [Homo sapiens]/gi|261878477|ref|NM_024612.4|/3667/0.0/Homo sapiens DEAH (Asp-Glu-Ala-His) box polypeptide 40 (DHX40), transcript variant 1, mRNA/Q8IX18/76.3/7e-13/Probable ATP-dependent RNA helicase DHX40/SPAC10F6.02c_2/ 525/2e-169/COG1643/pfam07717/OB_NTP_bind/Oligonucleotide/oligosaccharide-binding (OB)-f…	Hypo
NC_000017.11	59565294	59565394	CpG	miss	100	-17.2195	10	3	7.28e-15	CpG	NC_000017.11	59563581	59565524	DHX40_up	100	gi|261878478|ref|NP_078888.4|/4109/0.0/probable ATP-dependent RNA helicase DHX40 isoform 1 [Homo sapiens]/gi|261878477|ref|NM_024612.4|/3667/0.0/Homo sapiens DEAH (Asp-Glu-Ala-His) box polypeptide 40 (DHX40), transcript variant 1, mRNA/Q8IX18/76.3/7e-13/Probable ATP-dependent RNA helicase DHX40/SPAC10F6.02c_2/ 525/2e-169/COG1643/pfam07717/OB_NTP_bind/Oligonucleotide/oligosaccharide-binding (OB)-f…	Hypo
NC_000017.11	59565294	59565394	CpG	miss	100	-17.2195	10	3	7.28e-15	CpG	NC_000017.11	59563591	59565524	DHX40_up	100	gi|261878478|ref|NP_078888.4|/4109/0.0/probable ATP-dependent RNA helicase DHX40 isoform 1 [Homo sapiens]/gi|261878477|ref|NM_024612.4|/3667/0.0/Homo sapiens DEAH (Asp-Glu-Ala-His) box polypeptide 40 (DHX40), transcript variant 1, mRNA/Q8IX18/76.3/7e-13/Probable ATP-dependent RNA helicase DHX40/SPAC10F6.02c_2/ 525/2e-169/COG1643/pfam07717/OB_NTP_bind/Oligonucleotide/oligosaccharide-binding (OB)-f…	Hypo
NC_000017.11	59565294	59565394	CpG	miss	100	-17.2195	10	3	7.28e-15	CpG	NC_000017.11	59563611	59565524	DHX40_up	100	gi|261878478|ref|NP_078888.4|/4109/0.0/probable ATP-dependent RNA helicase DHX40 isoform 1 [Homo sapiens]/gi|261878477|ref|NM_024612.4|/3667/0.0/Homo sapiens DEAH (Asp-Glu-Ala-His) box polypeptide 40 (DHX40), transcript variant 1, mRNA/Q8IX18/76.3/7e-13/Probable ATP-dependent RNA helicase DHX40/SPAC10F6.02c_2/ 525/2e-169/COG1643/pfam07717/OB_NTP_bind/Oligonucleotide/oligosaccharide-binding (OB)-f…	Hypo
NC_000014.9	104361307	104361450	CpG	miss	143	-16.8918	7	1	1e-14	CpG	NC_000014.9	104359030	104364160	LOC105370694_introns	143	././././gi|21664288|emb|AL512357.4|/3251/0.0/Human chromosome 14 DNA sequence BAC R-260M19 of library RPCI-11 from chromosome 14 of Homo sapiens (Human), complete sequence/././././././././pfam01757/Acyl_transf_3/Acyltransferase family. This family includes a range of acyltransferase enzymes. This domain is found in many as yet uncharacterized C. elegans proteins and it is approximately 300 amino …	Hypo
NC_000002.12	47401774	47401841	CpG	miss	67	-18.7501	4	1	1.06e-14	CpG	NC_000002.12	47401065	47403066	MSH2_up	67	gi|767914585|ref|XP_005264389.2|/5093/0.0/PREDICTED: DNA mismatch repair protein Msh2 isoform X1 [Homo sapiens]/gi|382544768|ref|NG_007110.2|/4332/0.0/Homo sapiens mutS homolog 2 (MSH2), RefSeqGene (LRG_218) on chromosome 2/P43246/1761/0.0/DNA mismatch repair protein Msh2/YOL090w/ 681/0.0/COG0249/pfam00488/MutS_V/MutS domain V. This domain is found in proteins of the MutS family (DNA mismatch rep…	Hypo
NC_000002.12	47401774	47401841	CpG	miss	67	-18.7501	4	1	1.06e-14	CpG	NC_000002.12	47401118	47403066	MSH2_up	67	gi|767914585|ref|XP_005264389.2|/5093/0.0/PREDICTED: DNA mismatch repair protein Msh2 isoform X1 [Homo sapiens]/gi|382544768|ref|NG_007110.2|/4332/0.0/Homo sapiens mutS homolog 2 (MSH2), RefSeqGene (LRG_218) on chromosome 2/P43246/1761/0.0/DNA mismatch repair protein Msh2/YOL090w/ 681/0.0/COG0249/pfam00488/MutS_V/MutS domain V. This domain is found in proteins of the MutS family (DNA mismatch rep…	Hypo
NC_000005.10	41926292	41926428	CpG	miss	136	20.4277	7	1	1.08e-14	CpG	NC_000005.10	41926101	41927012	FBXO4_introns	136	gi|635027994|ref|XP_007959675.1|/2036/0.0/PREDICTED: F-box only protein 4 isoform X1 [Chlorocebus sabaeus]/gi|208431760|ref|NM_033484.2|/1731/0.0/Homo sapiens F-box protein 4 (FBXO4), transcript variant 2, mRNA/Q9UKT5/ 471/2e-163/F-box only protein 4/././././pfam13900/GVQW/Putative binding domain. This short domain is often found nested inside other longer domains. The function is not known, but …	Hyper
NC_000019.10	50667455	50667546	CpG	NC_000019.10:50666402-50668888:CGIs	91	-17.6027	18	3	1.32e-14	CpG	NC_000019.10	50666191	50669285	SHANK1_exon	91	miss	Hypo
NC_000016.10	88476898	88477194	CpG	miss	296	-10.703	13	1	1.94e-14	CpG	NC_000016.10	88469031	88481442	ZFPM1_introns	296	gi|767989494|ref|XP_011521214.1|/3414/0.0/PREDICTED: zinc finger protein ZFPM1 isoform X1 [Homo sapiens]/gi|18542973|gb|AC026467.6|/3924/0.0/Homo sapiens chromosome 16 clone RP11-410M9, complete sequence/Q8IX07/1279/0.0/Zinc finger protein ZFPM1/././././pfam13912/zf-C2H2_6/C2H2-type zinc finger./GO:0060413|atrial septum morphogenesis;GO:0003181|atrioventricular valve morphogenesis;GO:0007596|bloo…	Hypo
NC_000004.12	110619339	110619434	CpG	miss	95	-18.6236	6	1	1.95e-14	CpG	NC_000004.12	110618688	110621163	PITX2_introns	95	gi|21361183|ref|NP_000316.2|/1359/1e-179/pituitary homeobox 2 isoform c [Homo sapiens]/gi|324710991|ref|NM_001204397.1|/3479/0.0/Homo sapiens paired-like homeodomain 2 (PITX2), transcript variant 4, mRNA/Q99697/ 511/6e-171/Pituitary homeobox 2/SPAC32A11.03c/51.6/9e-06/COG5576/pfam00046/Homeobox/Homeobox domain./GO:0055009|atrial cardiac muscle tissue morphogenesis;GO:0003171|atrioventricular valv…	Hypo
NC_000001.11	182057293	182057426	CpG	NC_000001.11:182056469-182057376:CGIs	133	18.5109	6	1	2.04e-14	CpG	NC_000001.11	182053739	182058073	ZNF648_exon	133	miss	Hyper
NC_000001.11	182057293	182057426	CpG	NC_000001.11:182056469-182057376:CGIs	133	18.5109	6	1	2.04e-14	CpG	NC_000001.11	182054569	182058073	ZNF648_exon	133	miss	Hyper
NC_000012.12	54047492	54047629	CpG	NC_000012.12:54046858-54047759:CGIs	137	17.2532	8	1	3.08e-14	CpG	NC_000012.12	54035361	54053159	HOXC4_introns	137	gi|585651989|ref|XP_006883981.1|/1068/1e-135/PREDICTED: homeobox protein Hox-C4 [Elephantulus edwardii]/gi|546232084|ref|NM_014620.5|/2306/0.0/Homo sapiens homeobox C4 (HOXC4), transcript variant 1, mRNA/P09017/ 407/7e-138/Homeobox protein Hox-C4/././././pfam00046/Homeobox/Homeobox domain./GO:0009952|anterior/posterior pattern specification;GO:0051216|cartilage development;GO:0048562|embryonic or…	Hyper
NC_000001.11	54153641	54153731	CpG	miss	90	18.5405	10	1	3.31e-14	CpG	NC_000001.11	54153006	54155006	CDCP2_up	90	gi|72384339|ref|NP_963840.2|/1855/0.0/CUB domain-containing protein 2 precursor [Homo sapiens]/gi|444909137|ref|NM_201546.3|/1959/0.0/Homo sapiens CUB domain containing protein 2 (CDCP2), mRNA/Q5VXM1/ 719/0.0/CUB domain-containing protein 2/././././pfam00431/CUB/CUB domain././GO:0005576|extracellular region;/././.	Hyper
NC_000011.10	71206213	71206293	CpG	miss	80	-18.8859	12	1	3.73e-14	CpG	NC_000011.10	71147338	71224696	SHANK2_introns	80	gi|226817313|ref|NP_036441.2|/8586/0.0/SH3 and multiple ankyrin repeat domains protein 2 isoform 1 [Homo sapiens]/gi|588480512|ref|NM_012309.4|/10672/0.0/Homo sapiens SH3 and multiple ankyrin repeat domains 2 (SHANK2), transcript variant 1, mRNA/Q9UPX8/2028/0.0/SH3 and multiple ankyrin repeat domains protein 2/././././pfam00536/SAM_1/SAM domain (Sterile alpha motif). It has been suggested that SA…	Hypo
NC_000015.10	40281535	40281626	CpG	NC_000015.10:40281427-40283917:CGIs	91	-19.0057	9	3	3.84e-14	CpG	NC_000015.10	40278371	40282586	ANKRD63_exon	91	miss	Hypo
NC_000010.11	131097506	131097642	CpG	miss	136	-16.6569	6	1	4.11e-14	CpG	NC_000010.11	131095777	131098305	TCERG1L_introns	136	gi|767962345|ref|XP_011537879.1|/2247/0.0/PREDICTED: transcription elongation regulator 1-like protein isoform X1 [Homo sapiens]/gi|148727263|ref|NM_174937.3|/2617/0.0/Homo sapiens transcription elongation regulator 1-like (TCERG1L), mRNA/././././././././pfam01846/FF/FF domain. This domain has been predicted to be involved in protein-protein interaction. This domain was recently shown to bind the…	Hypo
NC_000007.14	158272695	158272917	CpG	miss	222	-14.82	7	1	5.13e-14	CpG	NC_000007.14	158205273	158316818	PTPRN2_introns	222	gi|20521023|dbj|BAA20841.2|/5240/0.0/KIAA0387 [Homo sapiens]/gi|345842507|ref|NG_029966.1|/9927/0.0/Homo sapiens protein tyrosine phosphatase, receptor type, N polypeptide 2 (PTPRN2), RefSeqGene on chromosome 7/Q92932/1829/0.0/Receptor-type tyrosine-protein phosphatase N2/SPAC26F1.10c/ 125/7e-29/COG5599/pfam00102/Y_phosphatase/Protein-tyrosine phosphatase./GO:0034260|negative regulation of GTPase…	Hypo
NC_000005.10	2755177	2755281	CpG	NC_000005.10:2748254-2756910:CGIs	104	-20.406	40	11	5.3e-14	CpG	NC_000005.10	2755028	2755397	C5orf38_exon	104	miss	Hypo
NC_000005.10	2755177	2755281	CpG	NC_000005.10:2748254-2756910:CGIs	104	-20.406	40	11	5.3e-14	CpG	NC_000005.10	2755028	2758576	C5orf38_exon	104	miss	Hypo
NC_000001.11	6321673	6321791	CpG	miss	118	18.9937	5	2	6.07e-14	CpG	NC_000001.11	6318578	6327298	ACOT7_introns	118	gi|32528282|ref|NP_863654.1|/1987/0.0/cytosolic acyl coenzyme A thioester hydrolase isoform hBACHb [Homo sapiens]/gi|75709207|ref|NM_007274.3|/1805/0.0/Homo sapiens acyl-CoA thioesterase 7 (ACOT7), transcript variant hBACHa, mRNA/O00154/ 672/0.0/Cytosolic acyl coenzyme A thioester hydrolase/BH2302/ 107/3e-26/COG1607/pfam03061/4HBT/Thioesterase superfamily. This family contains a wide variety of e…	Hyper
NC_000003.12	181720352	181720492	CpG	miss	140	-17.817	5	1	6.46e-14	CpG	NC_000003.12	181715292	181739568	SOX2-OT_introns	140	gi|795640616|ref|XP_011736824.1|/363/4e-36/PREDICTED: uncharacterized protein LOC105480086 isoform X1 [Macaca nemestrina]/gi|449020156|ref|NR_075091.1|/3550/0.0/Homo sapiens SOX2 overlapping transcript (SOX2-OT), transcript variant 1, long non-coding RNA/././././././././pfam01827/FTH/FTH domain. This presumed domain is likely to be a protein-protein interaction module. It is found in many protein…	Hypo
NC_000003.12	129974634	129974862	CpG	NC_000003.12:129974280-129975998:CGIs	228	-15.3673	34	4	9.27e-14	CpG	NC_000003.12	129974392	129974823	TRH_exon	189	miss	Hypo
NC_000007.14	39609708	39609816	CpG	NC_000007.14:39609654-39609911:CGIs	108	-20.3109	12	1	1.05e-13	CpG	NC_000007.14	39609616	39612089	YAE1D1_exon	108	miss	Hypo
NC_000017.11	81401919	81402008	CpG	miss	89	-18.3404	12	4	1.16e-13	CpG	NC_000017.11	81400778	81426799	BAHCC1_introns	89	gi|605051986|ref|NP_001278253.1|/11290/0.0/BAH and coiled-coil domain-containing protein 1 [Homo sapiens]/gi|605051985|ref|NM_001291324.1|/10454/0.0/Homo sapiens BAH domain and coiled-coil containing 1 (BAHCC1), mRNA/Q9P281/4228/0.0/BAH and coiled-coil domain-containing protein 1/././././pfam01426/BAH/BAH domain. This domain has been called BAH (Bromo adjacent homology) domain and has also been c…	Hypo
NC_000017.11	3963795	3963901	CpG	NC_000017.11:3963765-3964801:CGIs	106	-15.2945	11	2	1.22e-13	CpG	NC_000017.11	3953710	3964173	ATP2A3_introns	106	gi|426383571|ref|XP_004058352.1|/6075/0.0/PREDICTED: sarcoplasmic/endoplasmic reticulum calcium ATPase 3 isoform 1 [Gorilla gorilla gorilla]/gi|346986470|ref|NM_174953.2|/4885/0.0/Homo sapiens ATPase, Ca++ transporting, ubiquitous (ATP2A3), transcript variant 5, mRNA/Q93084/2019/0.0/Sarcoplasmic/endoplasmic reticulum calcium ATPase 3/sll0672/ 529/5e-165/COG0474/pfam00122/E1-E2_ATPase/E1-E2 ATPase…	Hypo
NC_000009.12	133715293	133715476	CpG	miss	183	-15.4365	11	1	1.44e-13	CpG	NC_000009.12	133713124	133717325	SARDH_introns	183	gi|21361378|ref|NP_009032.2|/4868/0.0/sarcosine dehydrogenase, mitochondrial precursor [Homo sapiens]/gi|197927444|ref|NM_007101.3|/3379/0.0/Homo sapiens sarcosine dehydrogenase (SARDH), transcript variant 1, mRNA/Q9UL12/ 413/5e-127/Sarcosine dehydrogenase, mitochondrial/././././pfam01266/DAO/FAD dependent oxidoreductase. This family includes various FAD dependent oxidoreductases: Glycerol-3-phos…	Hypo
NC_000019.10	13286788	13286912	CpG	miss	124	-18.2252	9	1	1.54e-13	CpG	NC_000019.10	13286502	13286966	CACNA1A_exon	124	miss	Hypo
NC_000012.12	132215005	132215132	CpG	miss	127	-18.139	9	1	1.74e-13	CpG	NC_000012.12	132206028	132240421	GALNT9_introns	127	gi|169790926|ref|NP_001116108.1|/3087/0.0/polypeptide N-acetylgalactosaminyltransferase 9 isoform A [Homo sapiens]/gi|169790925|ref|NM_001122636.1|/2663/0.0/Homo sapiens polypeptide N-acetylgalactosaminyltransferase 9 (GALNT9), transcript variant A, mRNA/Q9HCQ5/ 237/1e-65/Polypeptide N-acetylgalactosaminyltransferase 9/AF0321/52.0/4e-06/COG1216/pfam00652/Ricin_B_lectin/Ricin-type beta-trefoil lec…	Hypo
NC_000022.11	42079138	42079304	CpG	miss	166	-15.6664	6	1	2.13e-13	CpG	NC_000022.11	42077279	42079438	FAM109B_exon	166	miss	Hypo
NC_000001.11	3412161	3412702	CpG	NC_000001.11:3411427-3412860:CGIs	541	-12.3723	38	1	2.19e-13	CpG	NC_000001.11	3411383	3412800	PRDM16_exon	541	miss	Hypo
NC_000005.10	891613	891771	CpG	miss	158	15.6947	7	1	2.19e-13	CpG	NC_000005.10	891639	891854	BRD9_exon	132	miss	Hyper
NC_000022.11	23258920	23259024	CpG	miss	104	21.8721	5	2	3.05e-13	CpG	NC_000022.11	23253980	23260949	BCR_introns	104	gi|68533037|dbj|BAE06073.1|/5860/0.0/BCR variant protein [Homo sapiens]/gi|82546842|ref|NM_004327.3|/6927/0.0/Homo sapiens breakpoint cluster region (BCR), transcript variant 1, mRNA/P11274/2254/0.0/Breakpoint cluster region protein/././././pfam00620/RhoGAP/RhoGAP domain. GTPase activator proteins towards Rho/Rac/Cdc42-like small GTPases./GO:0030036|actin cytoskeleton organization;GO:0007420|brai…	Hyper
NC_000003.12	181725609	181725755	CpG	miss	146	-16.0895	3	1	3.55e-13	CpG	NC_000003.12	181715292	181739568	SOX2-OT_introns	146	gi|795640616|ref|XP_011736824.1|/363/4e-36/PREDICTED: uncharacterized protein LOC105480086 isoform X1 [Macaca nemestrina]/gi|449020156|ref|NR_075091.1|/3550/0.0/Homo sapiens SOX2 overlapping transcript (SOX2-OT), transcript variant 1, long non-coding RNA/././././././././pfam01827/FTH/FTH domain. This presumed domain is likely to be a protein-protein interaction module. It is found in many protein…	Hypo
NC_000017.11	81071572	81072122	CpG	miss	550	14.9276	22	3	3.69e-13	CpG	NC_000017.11	81057967	81082988	BAIAP2_introns	550	gi|767993234|ref|XP_011522496.1|/2949/0.0/PREDICTED: brain-specific angiogenesis inhibitor 1-associated protein 2 isoform X8 [Homo sapiens]/gi|222080098|ref|NM_006340.2|/3352/0.0/Homo sapiens BAI1-associated protein 2 (BAIAP2), transcript variant 3, mRNA/Q9UQB8/55.5/2e-06/Brain-specific angiogenesis inhibitor 1-associated protein 2/././././pfam08397/IMD/IRSp53/MIM homology domain. The N-terminal …	Hyper
NC_000003.12	157161529	157161671	CpG	miss	142	17.0514	7	2	3.76e-13	CpG	NC_000003.12	157160760	157162127	CCNL1_up	142	gi|544412267|ref|XP_005546256.1|/1752/0.0/PREDICTED: cyclin-L1 isoform X2 [Macaca fascicularis]/gi|34365477|emb|BX641146.1|/2896/0.0/Homo sapiens mRNA; cDNA DKFZp686K21243 (from clone DKFZp686K21243)/Q52KE7/ 256/8e-101/Cyclin-L1/SPAC1296.05c/ 115/1e-27/COG5333/pfam00134/Cyclin_N/Cyclin, N-terminal domain. Cyclins regulate cyclin dependent kinases (CDKs). Human cyclin-O is a Uracil-DNA glycosylase…	Hyper
NC_000003.12	157161529	157161671	CpG	miss	142	17.0514	7	2	3.76e-13	CpG	NC_000003.12	157160760	157162144	CCNL1_up	142	gi|544412267|ref|XP_005546256.1|/1752/0.0/PREDICTED: cyclin-L1 isoform X2 [Macaca fascicularis]/gi|34365477|emb|BX641146.1|/2896/0.0/Homo sapiens mRNA; cDNA DKFZp686K21243 (from clone DKFZp686K21243)/Q52KE7/ 256/8e-101/Cyclin-L1/SPAC1296.05c/ 115/1e-27/COG5333/pfam00134/Cyclin_N/Cyclin, N-terminal domain. Cyclins regulate cyclin dependent kinases (CDKs). Human cyclin-O is a Uracil-DNA glycosylase…	Hyper
NC_000003.12	157161529	157161671	CpG	miss	142	17.0514	7	2	3.76e-13	CpG	NC_000003.12	157160760	157162175	CCNL1_up	142	gi|544412267|ref|XP_005546256.1|/1752/0.0/PREDICTED: cyclin-L1 isoform X2 [Macaca fascicularis]/gi|34365477|emb|BX641146.1|/2896/0.0/Homo sapiens mRNA; cDNA DKFZp686K21243 (from clone DKFZp686K21243)/Q52KE7/ 256/8e-101/Cyclin-L1/SPAC1296.05c/ 115/1e-27/COG5333/pfam00134/Cyclin_N/Cyclin, N-terminal domain. Cyclins regulate cyclin dependent kinases (CDKs). Human cyclin-O is a Uracil-DNA glycosylase…	Hyper
NC_000003.12	157161529	157161671	CpG	miss	142	17.0514	7	2	3.76e-13	CpG	NC_000003.12	157160760	157162192	CCNL1_up	142	gi|544412267|ref|XP_005546256.1|/1752/0.0/PREDICTED: cyclin-L1 isoform X2 [Macaca fascicularis]/gi|34365477|emb|BX641146.1|/2896/0.0/Homo sapiens mRNA; cDNA DKFZp686K21243 (from clone DKFZp686K21243)/Q52KE7/ 256/8e-101/Cyclin-L1/SPAC1296.05c/ 115/1e-27/COG5333/pfam00134/Cyclin_N/Cyclin, N-terminal domain. Cyclins regulate cyclin dependent kinases (CDKs). Human cyclin-O is a Uracil-DNA glycosylase…	Hyper
NC_000003.12	157161529	157161671	CpG	miss	142	17.0514	7	2	3.76e-13	CpG	NC_000003.12	157160760	157162204	CCNL1_up	142	gi|544412267|ref|XP_005546256.1|/1752/0.0/PREDICTED: cyclin-L1 isoform X2 [Macaca fascicularis]/gi|34365477|emb|BX641146.1|/2896/0.0/Homo sapiens mRNA; cDNA DKFZp686K21243 (from clone DKFZp686K21243)/Q52KE7/ 256/8e-101/Cyclin-L1/SPAC1296.05c/ 115/1e-27/COG5333/pfam00134/Cyclin_N/Cyclin, N-terminal domain. Cyclins regulate cyclin dependent kinases (CDKs). Human cyclin-O is a Uracil-DNA glycosylase…	Hyper
NC_000003.12	157161529	157161671	CpG	miss	142	17.0514	7	2	3.76e-13	CpG	NC_000003.12	157160760	157162608	CCNL1_up	142	gi|544412267|ref|XP_005546256.1|/1752/0.0/PREDICTED: cyclin-L1 isoform X2 [Macaca fascicularis]/gi|34365477|emb|BX641146.1|/2896/0.0/Homo sapiens mRNA; cDNA DKFZp686K21243 (from clone DKFZp686K21243)/Q52KE7/ 256/8e-101/Cyclin-L1/SPAC1296.05c/ 115/1e-27/COG5333/pfam00134/Cyclin_N/Cyclin, N-terminal domain. Cyclins regulate cyclin dependent kinases (CDKs). Human cyclin-O is a Uracil-DNA glycosylase…	Hyper
NC_000017.11	74111252	74111365	CpG	miss	113	-14.311	6	1	6.41e-13	CpG	NC_000017.11	74106981	74112645	LOC102723567_introns	113	gi|119584862|gb|EAW64458.1|/104/2e-06/hCG2038441, partial [Homo sapiens]/gi|29725861|gb|AC137898.6|/2894/0.0/Homo sapiens chromosome 17, clone RP11-101O21, complete sequence/././././././././pfam03772/Competence/Competence protein. Members of this family are integral membrane proteins with 6 predicted transmembrane helices. Some members of this family have been shown to be essential for bacterial …	Hypo
NC_000017.11	79485736	79485821	CpG	miss	85	-17.0298	7	2	6.59e-13	CpG	NC_000017.11	79482598	79515954	RBFOX3_introns	85	gi|694969979|ref|XP_009431689.1|/1549/0.0/PREDICTED: RNA binding protein fox-1 homolog 3 isoform X1 [Pan troglodytes]/gi|460417306|ref|NM_001082575.2|/2990/0.0/Homo sapiens RNA binding protein, fox-1 homolog (C. elegans) 3 (RBFOX3), mRNA/A6NFN3/ 509/2e-174/RNA binding protein fox-1 homolog 3/TP0356/51.6/8e-07/COG0724/pfam00076/RRM_1/RNA recognition motif. (a.k.a. RRM, RBD, or RNP domain). The RRM…	Hypo
NC_000007.14	13940100	13940218	CpG	miss	118	-14.0519	3	1	8.01e-13	CpG	NC_000007.14	13939246	13977426	ETV1_introns	118	gi|767944956|ref|XP_011513469.1|/2563/0.0/PREDICTED: ETS translocation variant 1 isoform X3 [Homo sapiens]/gi|253683425|ref|NM_004956.4|/6810/0.0/Homo sapiens ets variant 1 (ETV1), transcript variant 1, mRNA/P50549/ 350/0.0/ETS translocation variant 1/././././pfam04621/ETS_PEA3_N/PEA3 subfamily ETS-domain transcription factor N terminal domain. The N terminus of the PEA3 transcription factors is …	Hypo
NC_000020.11	49917136	49917291	CpG	miss	155	18.9796	6	2	8.27e-13	CpG	NC_000020.11	49916085	49920601	LOC105372653_introns	155	././././gi|9368423|emb|AL031685.18|/265/3e-135/Human DNA sequence from clone RP5-963K23 on chromosome 20q13.11-13.2, complete sequence/././././././././pfam08530/PepX_C/X-Pro dipeptidyl-peptidase C-terminal non-catalytic domain. This domain contains a beta sandwich domain./././././.	Hyper
NC_000012.12	56222954	56223241	CpG	miss	287	17.1635	19	3	9.83e-13	CpG	NC_000012.12	56222199	56223616	NABP2_introns	287	gi|397509098|ref|XP_003824973.1|/1054/6e-139/PREDICTED: SOSS complex subunit B1 isoform X1 [Pan paniscus]/gi|578824211|ref|XM_005269147.2|/1421/0.0/PREDICTED: Homo sapiens nucleic acid binding protein 2 (NABP2), transcript variant X2, mRNA/Q9BQ15/ 350/2e-117/SOSS complex subunit B1/ECU01g0880/56.6/9e-09/COG1599/pfam13900/GVQW/Putative binding domain. This short domain is often found nested inside…	Hyper
NC_000018.10	26190639	26190742	CpG	miss	103	19.6369	4	1	1.11e-12	CpG	NC_000018.10	26179130	26192318	PSMA8_introns	103	gi|68303561|ref|NP_653263.2|/1265/8e-169/proteasome subunit alpha type-7-like isoform 1 [Homo sapiens]/gi|68303560|ref|NM_144662.2|/1829/0.0/Homo sapiens proteasome (prosome, macropain) subunit, alpha type, 8 (PSMA8), transcript variant 1, mRNA/Q4R7D9/74.3/2e-13/Proteasome subunit alpha type-7-like/././././pfam00227/Proteasome/Proteasome subunit. The proteasome is a multisubunit structure that de…	Hyper
NC_000015.10	67829794	67829992	CpG	NC_000015.10:67823277-67830237:CGIs	198	-19.1964	17	5	1.41e-12	CpG	NC_000015.10	67829269	67830017	SKOR1_introns	198	gi|384407369|ref|NP_001244953.1|/3711/0.0/SKI family transcriptional corepressor 1 [Homo sapiens]/gi|635134900|ref|XM_008016139.1|/3165/0.0/PREDICTED: Chlorocebus sabaeus SKI family transcriptional corepressor 1 (SKOR1), transcript variant X3, mRNA/P84550/60.8/5e-08/SKI family transcriptional corepressor 1/././././pfam02437/Ski_Sno/SKI/SNO/DAC family. This family contains a presumed domain that i…	Hypo
NC_000002.12	242012624	242012711	CpG	miss	87	-19.0616	5	1	1.56e-12	CpG	NC_000002.12	242006013	242037018	LINC01237_introns	87	././././gi|572153110|ref|NR_110220.1|/576/0.0/Homo sapiens long intergenic non-protein coding RNA 1237 (LINC01237), long non-coding RNA/././././././././pfam14906/DUF4495/Domain of unknown function (DUF4495). This domain family is found in eukaryotes, and is typically between 322 and 336 amino acids in length. There are two conserved sequence motifs: QMW and DLW. Proteins in this family vary in le…	Hypo
NC_000011.10	124751585	124752233	CpG	miss	648	-11.9502	14	1	1.61e-12	CpG	NC_000011.10	124751580	124752076	VSIG2_introns	491	gi|767969918|ref|XP_011541029.1|/1446/0.0/PREDICTED: V-set and immunoglobulin domain-containing protein 2 isoform X1 [Homo sapiens]/gi|34147668|ref|NM_014312.3|/1121/0.0/Homo sapiens V-set and immunoglobulin domain containing 2 (VSIG2), mRNA/Q96IQ7/ 518/0.0/V-set and immunoglobulin domain-containing protein 2/././././pfam07679/I-set/Immunoglobulin I-set domain././GO:0005887|integral component of …	Hypo
NC_000023.11	131083940	131084032	CpG	miss	92	-12.1891	12	1	1.75e-12	CpG	NC_000023.11	131083969	131084214	ARHGAP36_introns	63	gi|40255080|ref|NP_659404.2|/2746/0.0/rho GTPase-activating protein 36 isoform 1 precursor [Homo sapiens]/gi|216547852|ref|NM_144967.3|/3087/0.0/Homo sapiens Rho GTPase activating protein 36 (ARHGAP36), transcript variant 1, mRNA/Q6ZRI8/ 891/0.0/Rho GTPase-activating protein 36/././././pfam00620/RhoGAP/RhoGAP domain. GTPase activator proteins towards Rho/Rac/Cdc42-like small GTPases./GO:0051056|r…	Hypo
NC_000017.11	80971776	80971895	CpG	miss	119	-18.8501	6	1	1.81e-12	CpG	NC_000017.11	80970787	80971862	LOC400627_exon	86	miss	Hypo
NC_000001.11	3555013	3555134	CpG	miss	121	19.7982	5	2	2.22e-12	CpG	NC_000001.11	3550776	3560694	MEGF6_introns	121	gi|767902853|ref|XP_011539187.1|/7845/0.0/PREDICTED: multiple epidermal growth factor-like domains protein 6 isoform X1 [Homo sapiens]/gi|110347456|ref|NM_001409.3|/7439/0.0/Homo sapiens multiple EGF-like-domains 6 (MEGF6), mRNA/O75095/2522/0.0/Multiple epidermal growth factor-like domains protein 6/././././pfam03157/Glutenin_hmw/High molecular weight glutenin subunit. Members of this family incl…	Hyper
NC_000021.9	45983348	45983461	CpG	miss	113	-18.9135	4	2	2.65e-12	CpG	NC_000021.9	45982763	45984268	COL6A1_introns	113	gi|87196339|ref|NP_001839.2|/2578/0.0/collagen alpha-1(VI) chain precursor [Homo sapiens]/gi|87196338|ref|NM_001848.2|/4225/0.0/Homo sapiens collagen, type VI, alpha 1 (COL6A1), mRNA/P12109/ 686/0.0/Collagen alpha-1(VI) chain/././././pfam00092/VWA/von Willebrand factor type A domain./GO:0007411|axon guidance;GO:0007155|cell adhesion;GO:0071230|cellular response to amino acid stimulus;GO:0030574|c…	Hypo
NC_000013.11	44483526	44483591	CpG	miss	65	-16.8779	5	1	2.68e-12	CpG	NC_000013.11	44474301	44537097	TSC22D1_introns	65	gi|21693134|dbj|BAC02703.1|/3140/0.0/KIAA1994 protein [Homo sapiens]/gi|345090977|ref|NM_183422.3|/6196/0.0/Homo sapiens TSC22 domain family, member 1 (TSC22D1), transcript variant 1, mRNA/Q15714/1157/0.0/TSC22 domain family protein 1/././././pfam01166/TSC22/TSC-22/dip/bun family./GO:0006351|transcription, DNA-templated;/GO:0005737|cytoplasm;GO:0005634|nucleus;/GO:0003700|transcription factor act…	Hypo
NC_000016.10	2481160	2481265	CpG	miss	105	19.4991	3	2	3.02e-12	CpG	NC_000016.10	2475170	2482931	TBC1D24_introns	105	gi|6330204|dbj|BAA86485.1|/2946/0.0/KIAA1171 protein [Homo sapiens]/gi|312283690|ref|NM_001199107.1|/6595/0.0/Homo sapiens TBC1 domain family, member 24 (TBC1D24), transcript variant 1, mRNA/Q9ULP9/1106/0.0/TBC1 domain family member 24/././././pfam13900/GVQW/Putative binding domain. This short domain is often found nested inside other longer domains. The function is not known, but the domain carr…	Hyper
NC_000019.10	19213997	19214090	CpG	miss	93	-20.7764	4	2	3.93e-12	CpG	NC_000019.10	19212064	19216946	NCAN_introns	93	gi|68533063|dbj|BAE06086.1|/6206/0.0/CSPG3 variant protein [Homo sapiens]/gi|118600982|ref|NM_004386.2|/6406/0.0/Homo sapiens neurocan (NCAN), mRNA/O14594/2362/0.0/Neurocan core protein/././././pfam00193/Xlink/Extracellular link domain./GO:0007411|axon guidance;GO:0005975|carbohydrate metabolic process;GO:0007155|cell adhesion;GO:0007417|central nervous system development;GO:0030206|chondroitin s…	Hypo
NC_000005.10	141100921	141101223	CpG	miss	302	-13.4518	12	1	4.14e-12	CpG	NC_000005.10	141100241	141103827	PCDHB3_exon	302	miss	Hypo
NC_000010.11	119541670	119541909	CpG	miss	239	12.0167	10	2	5.01e-12	CpG	NC_000010.11	119536581	119542589	RGS10_introns	239	gi|694942007|ref|XP_003951820.2|/909/1e-120/PREDICTED: LOW QUALITY PROTEIN: regulator of G-protein signaling 10 [Pan troglodytes]/gi|52694754|ref|NM_001005339.1|/904/0.0/Homo sapiens regulator of G-protein signaling 10 (RGS10), transcript variant 1, mRNA/O43665/ 301/8e-102/Regulator of G-protein signaling 10/././././pfam00615/RGS/Regulator of G protein signaling domain. RGS family members are GTP…	Hyper
NC_000019.10	19110264	19110690	CpG	NC_000019.10:19110387-19110766:CGIs	426	19.3931	21	7	5.93e-12	CpG	NC_000019.10	19108045	19110568	SLC25A42_introns	304	gi|821002955|ref|XP_012365089.1|/1752/0.0/PREDICTED: mitochondrial coenzyme A transporter SLC25A42 isoform X1 [Nomascus leucogenys]/gi|378925602|ref|NM_178526.4|/3267/0.0/Homo sapiens solute carrier family 25, member 42 (SLC25A42), mRNA/Q86VD7/ 586/0.0/Mitochondrial coenzyme A transporter SLC25A42/././././pfam00153/Mito_carr/Mitochondrial carrier protein./GO:0015866|ADP transport;GO:0080121|AMP t…	Hyper
NC_000002.12	199464669	199464763	CpG	NC_000002.12:199461948-199464958:CGIs	94	-12.0564	16	2	6.44e-12	CpG	NC_000002.12	199460668	199464835	SATB2_introns	94	gi|62088332|dbj|BAD92613.1|/3368/0.0/SATB family member 2 variant [Homo sapiens]/gi|289547595|ref|NM_001172509.1|/5730/0.0/Homo sapiens SATB homeobox 2 (SATB2), transcript variant 1, mRNA/Q8VI24/ 226/3e-61/DNA-binding protein SATB2/././././pfam02376/CUT/CUT domain. The CUT domain is a DNA-binding motif which can bind independently or in cooperation with the homeodomain, often found downstream of …	Hypo
NC_000002.12	130006025	130006157	CpG	NC_000002.12:130005910-130006191:CGIs	132	-19.6758	16	2	6.54e-12	CpG	NC_000002.12	130004198	130006199	ARHGAP42P2_up	132	gi|297690027|ref|XP_002822431.1|/1443/0.0/PREDICTED: rho GTPase-activating protein 42 isoform X1 [Pongo abelii]/gi|306922534|gb|AC242373.2|/2149/0.0/Homo sapiens FOSMID clone ABC14-864758N17 from chromosome 2, complete sequence/A6NI28/63.2/8e-09/Rho GTPase-activating protein 42/././././pfam00620/RhoGAP/RhoGAP domain. GTPase activator proteins towards Rho/Rac/Cdc42-like small GTPases./GO:0007165|s…	Hypo
NC_000001.11	3162243	3162505	CpG	miss	262	-13.0666	9	1	7.98e-12	CpG	NC_000001.11	3161761	3164698	LOC105378606_exon	262	miss	Hypo
NC_000020.11	63420702	63420905	CpG	NC_000020.11:63420588-63420933:CGIs	203	-16.7854	11	2	8.2e-12	CpG	NC_000020.11	63420431	63424176	KCNQ2_introns	203	gi|768017132|ref|XP_011527112.1|/4381/0.0/PREDICTED: potassium voltage-gated channel subfamily KQT member 2 isoform X4 [Homo sapiens]/gi|578835978|ref|XM_006723787.1|/7798/0.0/PREDICTED: Homo sapiens potassium channel, voltage gated KQT-like subfamily Q, member 2 (KCNQ2), transcript variant X5, mRNA/O43526/ 663/0.0/Potassium voltage-gated channel subfamily KQT member 2/MA2034/84.3/4e-16/COG1226/p…	Hypo
NC_000009.12	117349071	117349179	CpG	miss	108	19.1024	5	2	8.44e-12	CpG	NC_000009.12	117291513	117414496	ASTN2_introns	108	gi|3327082|dbj|BAA31609.1|/6268/0.0/KIAA0634 protein [Homo sapiens]/gi|296080723|ref|NM_014010.4|/4591/0.0/Homo sapiens astrotactin 2 (ASTN2), transcript variant 1, mRNA/O00370/ 659/0.0/LINE-1 retrotransposable element ORF2 protein/././././pfam00078/RVT_1/Reverse transcriptase (RNA-dependent DNA polymerase). A reverse transcriptase gene is usually indicative of a mobile element such as a retrotra…	Hyper
NC_000016.10	89576357	89576702	CpG	NC_000016.10:89574645-89577007:CGIs	345	-11.2883	35	1	8.79e-12	CpG	NC_000016.10	89576071	89577526	CPNE7_introns	345	gi|7656993|ref|NP_055242.1|/3239/0.0/copine-7 isoform b [Homo sapiens]/gi|214830496|ref|NM_014427.4|/2657/0.0/Homo sapiens copine VII (CPNE7), transcript variant 2, mRNA/Q0VE82/73.6/4e-12/Copine-7/././././pfam07002/Copine/Copine. This family represents a conserved region approximately 180 residues long within eukaryotic copines. Copines are Ca(2+)-dependent phospholipid-binding proteins that are …	Hypo
NC_000005.10	133756648	133756747	CpG	miss	99	17.0938	3	1	9.76e-12	CpG	NC_000005.10	133720934	133799345	FSTL4_introns	99	gi|54792136|ref|NP_055897.1|/4389/0.0/follistatin-related protein 4 precursor [Homo sapiens]/gi|635123607|ref|XM_008014412.1|/5868/0.0/PREDICTED: Chlorocebus sabaeus follistatin-like 4 (FSTL4), transcript variant X2, mRNA/Q6MZW2/1407/0.0/Follistatin-related protein 4/././././pfam07679/I-set/Immunoglobulin I-set domain././GO:0005576|extracellular region;/GO:0005509|calcium ion binding;/./.	Hyper
NC_000011.10	525943	526063	CpG	miss	120	18.8557	3	1	1.08e-11	CpG	NC_000011.10	524315	528158	LRRC56_introns	120	gi|578839831|ref|XP_006725194.1|/2408/0.0/PREDICTED: leucine-rich repeat-containing protein 56 isoform X1 [Homo sapiens]/gi|221136771|ref|NM_198075.3|/2774/0.0/Homo sapiens leucine rich repeat containing 56 (LRRC56), mRNA/././././././././pfam12799/LRR_4/Leucine Rich repeats (2 copies). Leucine rich repeats are short sequence motifs present in a number of proteins with diverse functions and cellul…	Hyper
NC_000017.11	79153786	79153969	CpG	miss	183	13.3104	6	1	1.2e-11	CpG	NC_000017.11	79145097	79235765	RBFOX3_introns	183	gi|694969979|ref|XP_009431689.1|/1549/0.0/PREDICTED: RNA binding protein fox-1 homolog 3 isoform X1 [Pan troglodytes]/gi|460417306|ref|NM_001082575.2|/2990/0.0/Homo sapiens RNA binding protein, fox-1 homolog (C. elegans) 3 (RBFOX3), mRNA/A6NFN3/ 509/2e-174/RNA binding protein fox-1 homolog 3/TP0356/51.6/8e-07/COG0724/pfam00076/RRM_1/RNA recognition motif. (a.k.a. RRM, RBD, or RNP domain). The RRM…	Hyper
NC_000018.10	11431709	11431776	CpG	miss	67	13.8724	4	1	1.21e-11	CpG	NC_000018.10	11391751	11447750	LOC107985173_introns	67	gi|119621981|gb|EAX01576.1|/273/5e-25/hCG2040877, partial [Homo sapiens]/gi|21328204|dbj|AP005229.2|/2246/0.0/Homo sapiens genomic DNA, chromosome 18, clone:RP11-128P17, complete sequence/././././././././pfam12906/RINGv/RING-variant domain./././././.	Hyper
NC_000011.10	75584074	75584168	CpG	miss	94	-16.9694	8	1	1.22e-11	CpG	NC_000011.10	75583281	75586913	LOC105369391_introns	94	././././gi|13429916|dbj|AP001922.4|/1803/0.0/Homo sapiens genomic DNA, chromosome 11q, clone:CTD-2530H12, complete sequence/O00370/53.9/6e-06/LINE-1 retrotransposable element ORF2 protein/././././pfam03251/Tymo_45kd_70kd/Tymovirus 45/70Kd protein. Tymoviruses are single stranded RNA viruses. This family includes a protein of unknown function that has been named based on its molecular weight. Tymo…	Hypo
NC_000020.11	31476486	31476578	CpG	miss	92	17.6978	5	2	1.28e-11	CpG	NC_000020.11	31476226	31476785	REM1_exon	92	miss	Hyper
NC_000020.11	31476486	31476578	CpG	miss	92	17.6978	5	2	1.28e-11	CpG	NC_000020.11	31476407	31476785	REM1_exon	92	miss	Hyper
NC_000017.11	79531623	79531746	CpG	miss	123	-18.1291	4	1	1.29e-11	CpG	NC_000017.11	79516148	79610825	RBFOX3_introns	123	gi|694969979|ref|XP_009431689.1|/1549/0.0/PREDICTED: RNA binding protein fox-1 homolog 3 isoform X1 [Pan troglodytes]/gi|460417306|ref|NM_001082575.2|/2990/0.0/Homo sapiens RNA binding protein, fox-1 homolog (C. elegans) 3 (RBFOX3), mRNA/A6NFN3/ 509/2e-174/RNA binding protein fox-1 homolog 3/TP0356/51.6/8e-07/COG0724/pfam00076/RRM_1/RNA recognition motif. (a.k.a. RRM, RBD, or RNP domain). The RRM…	Hypo
NC_000017.11	73292047	73292158	CpG	miss	111	19.6445	5	2	1.54e-11	CpG	NC_000017.11	73286612	73310880	CDC42EP4_introns	111	gi|13786127|ref|NP_036253.2|/1121/2e-139/cdc42 effector protein 4 [Homo sapiens]/gi|578830657|ref|XM_005257182.2|/3416/0.0/PREDICTED: Homo sapiens CDC42 effector protein (Rho GTPase binding) 4 (CDC42EP4), transcript variant X1, mRNA/Q9H3Q1/ 436/7e-141/Cdc42 effector protein 4/././././pfam14957/BORG_CEP/Cdc42 effector. The Cdc42 effector (CEP) or binder of Rho GTPases (BORG) proteins are involved …	Hyper
NC_000016.10	86513019	86513141	CpG	miss	122	-17.9359	6	1	2e-11	CpG	NC_000016.10	86512924	86514464	FOXF1_exon	122	miss	Hypo
NC_000004.12	1623554	1623909	CpG	NC_000004.12:1623389-1623766:CGIs	355	-16.1479	50	4	2.51e-11	CpG	NC_000004.12	1618111	1627313	FAM53A_introns	355	gi|61966701|ref|NP_001013644.1|/1591/0.0/protein FAM53A isoform 1 [Homo sapiens]/gi|291327516|ref|NM_001013622.3|/2807/0.0/Homo sapiens family with sequence similarity 53, member A (FAM53A), transcript variant 1, mRNA/Q6NSI3/ 442/1e-142/Protein FAM53A/././././pfam15242/FAM53/Family of FAM53. The FAM53 protein family refers to a family of proteins, which bind to a transcriptional regulator that mo…	Hypo
NC_000005.10	2752326	2752501	CpG	NC_000005.10:2748254-2756910:CGIs	175	-18.0747	23	5	2.94e-11	CpG	NC_000005.10	2751939	2752464	C5orf38_exon	138	miss	Hypo
NC_000005.10	2752326	2752501	CpG	NC_000005.10:2748254-2756910:CGIs	175	-18.0747	23	5	2.94e-11	CpG	NC_000005.10	2752130	2752464	C5orf38_exon	138	miss	Hypo
NC_000019.10	3507911	3507990	CpG	miss	79	16.9483	5	2	3.43e-11	CpG	NC_000019.10	3506474	3519237	FZR1_introns	79	gi|6330805|dbj|BAA86556.1|/2695/0.0/KIAA1242 protein [Homo sapiens]/gi|209969676|ref|NM_016263.3|/3615/0.0/Homo sapiens fizzy/cell division cycle 20 related 1 (FZR1), transcript variant 2, mRNA/Q9R1K5/ 257/1e-73/Fizzy-related protein homolog/././././pfam00400/WD40/WD domain, G-beta repeat./GO:0051488|activation of anaphase-promoting complex activity;GO:0031145|anaphase-promoting complex-dependent…	Hyper
NC_000019.10	852905	853323	CpG	NC_000019.10:852855-853495:CGIs	418	-15.8988	16	1	3.62e-11	CpG	NC_000019.10	853032	853261	ELANE_introns	229	gi|4503549|ref|NP_001963.1|/1194/5e-162/neutrophil elastase preproprotein [Homo sapiens]/gi|58530849|ref|NM_001972.2|/924/0.0/Homo sapiens elastase, neutrophil expressed (ELANE), mRNA/P08246/ 462/8e-163/Neutrophil elastase/VC1200/83.6/2e-16/COG5640/pfam00089/Trypsin/Trypsin./GO:0002438|acute inflammatory response to antigenic stimulus;GO:0006874|cellular calcium ion homeostasis;GO:0030574|collage…	Hypo
NC_000019.10	11235599	11235701	CpG	miss	102	16.5724	7	1	3.96e-11	CpG	NC_000019.10	11235597	11235759	DOCK6_exon	102	miss	Hyper
NC_000006.12	99605679	99606121	CpG	miss	442	-12.9277	16	1	4.87e-11	CpG	NC_000006.12	99604772	99606773	PRDM13_up	442	gi|124107614|ref|NP_067633.2|/2762/0.0/PR domain zinc finger protein 13 [Homo sapiens]/gi|124107613|ref|NM_021620.3|/3204/0.0/Homo sapiens PR domain containing 13 (PRDM13), mRNA/Q9H4Q3/1068/0.0/PR domain zinc finger protein 13/././././pfam00856/SET/SET domain. SET domains are protein lysine methyltransferase enzymes. SET domains appear to be protein-protein interaction domains. It has been demons…	Hypo
NC_000001.11	35146336	35146546	CpG	miss	210	-16.3884	8	1	6.16e-11	CpG	NC_000001.11	35146298	35146825	LOC105378644_exon	210	miss	Hypo
NC_000010.11	132749067	132749160	CpG	NC_000010.11:132749062-132749702:CGIs	93	15.378	18	1	6.48e-11	CpG	NC_000010.11	132726905	132749516	INPP5A_introns	93	gi|109702906|ref|NP_005530.3|/2241/0.0/type I inositol 1,4,5-trisphosphate 5-phosphatase [Homo sapiens]/gi|20218558|emb|AL392043.21|/5453/0.0/Human DNA sequence from clone RP11-288G11 on chromosome 10, complete sequence/Q14642/ 653/0.0/Type I inositol 1,4,5-trisphosphate 5-phosphatase/././././pfam04749/PLAC8/PLAC8 family. This family includes the Placenta-specific gene 8 protein./GO:0043647|inosi…	Hyper
NC_000019.10	247352	247431	CpG	miss	79	-18.4232	4	1	7.15e-11	CpG	NC_000019.10	246523	248515	LOC101928344_up	79	gi|694925311|ref|XP_009452951.1|/682/5e-83/PREDICTED: uncharacterized protein LOC104007486 [Pan troglodytes]/gi|6807773|emb|AL137655.1|/1080/0.0/Homo sapiens mRNA; cDNA DKFZp434B2016 (from clone DKFZp434B2016)/././././././././pfam13900/GVQW/Putative binding domain. This short domain is often found nested inside other longer domains. The function is not known, but the domain carries a highly conse…	Hypo
NC_000019.10	247352	247431	CpG	miss	79	-18.4232	4	1	7.15e-11	CpG	NC_000019.10	246523	248516	LOC101928344_up	79	gi|694925311|ref|XP_009452951.1|/682/5e-83/PREDICTED: uncharacterized protein LOC104007486 [Pan troglodytes]/gi|6807773|emb|AL137655.1|/1080/0.0/Homo sapiens mRNA; cDNA DKFZp434B2016 (from clone DKFZp434B2016)/././././././././pfam13900/GVQW/Putative binding domain. This short domain is often found nested inside other longer domains. The function is not known, but the domain carries a highly conse…	Hypo
NC_000019.10	247352	247431	CpG	miss	79	-18.4232	4	1	7.15e-11	CpG	NC_000019.10	246523	248522	LOC101928344_up	79	gi|694925311|ref|XP_009452951.1|/682/5e-83/PREDICTED: uncharacterized protein LOC104007486 [Pan troglodytes]/gi|6807773|emb|AL137655.1|/1080/0.0/Homo sapiens mRNA; cDNA DKFZp434B2016 (from clone DKFZp434B2016)/././././././././pfam13900/GVQW/Putative binding domain. This short domain is often found nested inside other longer domains. The function is not known, but the domain carries a highly conse…	Hypo
NC_000019.10	247352	247431	CpG	miss	79	-18.4232	4	1	7.15e-11	CpG	NC_000019.10	246523	248523	LOC101928344_up	79	gi|694925311|ref|XP_009452951.1|/682/5e-83/PREDICTED: uncharacterized protein LOC104007486 [Pan troglodytes]/gi|6807773|emb|AL137655.1|/1080/0.0/Homo sapiens mRNA; cDNA DKFZp434B2016 (from clone DKFZp434B2016)/././././././././pfam13900/GVQW/Putative binding domain. This short domain is often found nested inside other longer domains. The function is not known, but the domain carries a highly conse…	Hypo
NC_000022.11	46536290	46536761	CpG	NC_000022.11:46533420-46538964:CGIs	471	12.7279	14	1	8.35e-11	CpG	NC_000022.11	46533626	46537170	CELSR1_exon	471	miss	Hyper
NC_000022.11	46536290	46536761	CpG	NC_000022.11:46533420-46538964:CGIs	471	12.7279	14	1	8.35e-11	CpG	NC_000022.11	46533626	46537497	CELSR1_exon	471	miss	Hyper
NC_000022.11	46536290	46536761	CpG	NC_000022.11:46533420-46538964:CGIs	471	12.7279	14	1	8.35e-11	CpG	NC_000022.11	46533626	46537502	CELSR1_exon	471	miss	Hyper
NC_000018.10	24076134	24076274	CpG	miss	140	-19.6112	4	1	8.83e-11	CpG	NC_000018.10	24069271	24080584	TTC39C_introns	140	gi|119621575|gb|EAX01170.1|/3596/0.0/chromosome 18 open reading frame 17, isoform CRA_b, partial [Homo sapiens]/gi|209862742|ref|NM_001135993.1|/5237/0.0/Homo sapiens tetratricopeptide repeat domain 39C (TTC39C), transcript variant 1, mRNA/././././././././pfam10300/DUF3808/Protein of unknown function (DUF3808). This is a family of proteins conserved from fungi to humans. Members of this family al…	Hypo
NC_000020.11	63460594	63460734	CpG	miss	140	-15.9674	5	1	9.45e-11	CpG	NC_000020.11	63459310	63472167	KCNQ2_introns	140	gi|768017132|ref|XP_011527112.1|/4381/0.0/PREDICTED: potassium voltage-gated channel subfamily KQT member 2 isoform X4 [Homo sapiens]/gi|578835978|ref|XM_006723787.1|/7798/0.0/PREDICTED: Homo sapiens potassium channel, voltage gated KQT-like subfamily Q, member 2 (KCNQ2), transcript variant X5, mRNA/O43526/ 663/0.0/Potassium voltage-gated channel subfamily KQT member 2/MA2034/84.3/4e-16/COG1226/p…	Hypo
NC_000008.11	11449466	11449550	CpG	miss	84	-15.4644	8	2	9.96e-11	CpG	NC_000008.11	11446746	11466625	FAM167A_introns	84	gi|119586020|gb|EAW65616.1|/1073/2e-132/chromosome 8 open reading frame 13, partial [Homo sapiens]/gi|170784819|ref|NM_053279.2|/4093/0.0/Homo sapiens family with sequence similarity 167, member A (FAM167A), mRNA/././././././././pfam11652/DUF3259/Protein of unknown function (DUF3259). This eukaryotic family of proteins has no known function./././././.	Hypo
NC_000007.14	157615906	157616062	CpG	miss	156	-16.3301	7	1	1.13e-10	CpG	NC_000007.14	157615388	157618771	LOC105375614_exon	156	miss	Hypo
NC_000022.11	24991862	24991970	CpG	miss	108	17.7053	4	1	1.13e-10	CpG	NC_000022.11	24952772	25014434	KIAA1671_introns	108	gi|223633988|ref|NP_001138678.1|/8663/0.0/uncharacterized protein KIAA1671 [Homo sapiens]/gi|530420482|ref|XM_005261793.1|/10807/0.0/PREDICTED: Homo sapiens KIAA1671 (KIAA1671), transcript variant X1, mRNA/././././././././pfam15327/Tankyrase_bdg_C/Tankyrase binding protein C terminal domain. This protein domain family is found at the C-terminal end of the Tankyrase binding protein in eukaryotes. …	Hyper
NC_000006.12	41540324	41540441	CpG	miss	117	15.7281	5	1	1.17e-10	CpG	NC_000006.12	41524225	41546088	FOXP4-AS1_introns	117	gi|426353169|ref|XP_004044070.1|/256/1e-23/PREDICTED: uncharacterized protein LOC101139810 [Gorilla gorilla gorilla]/gi|551859204|tpe|HG499219.1|/575/0.0/TPA: Homo sapiens long non-coding RNA OTTHUMT00000040514.1 (RP11-328M4.2 gene), antisense/././././././././pfam12448/Milton/Kinesin associated protein. This domain family is found in eukaryotes, and is typically between 143 and 173 amino acids in…	Hyper
NC_000016.10	31442124	31442481	CpG	miss	357	-13.316	9	1	1.17e-10	CpG	NC_000016.10	31437184	31442635	ZNF843_introns	357	gi|119572521|gb|EAW52136.1|/1744/0.0/hCG2042318, partial [Homo sapiens]/gi|211059440|ref|NM_001136509.1|/2013/0.0/Homo sapiens zinc finger protein 843 (ZNF843), mRNA/Q8N446/ 615/0.0/Zinc finger protein 843/././././pfam00096/zf-C2H2/Zinc finger, C2H2 type. The C2H2 zinc finger is the classical zinc finger domain. The two conserved cysteines and histidines co-ordinate a zinc ion. The following patt…	Hypo
NC_000020.11	63419627	63419840	CpG	miss	213	-16.7117	5	1	1.2e-10	CpG	NC_000020.11	63419618	63420431	KCNQ2_exon	213	miss	Hypo
NC_000012.12	132323470	132323811	CpG	NC_000012.12:132323638-132324503:CGIs	341	-16.6215	8	1	1.27e-10	CpG	NC_000012.12	132286472	132328965	GALNT9_introns	341	gi|169790926|ref|NP_001116108.1|/3087/0.0/polypeptide N-acetylgalactosaminyltransferase 9 isoform A [Homo sapiens]/gi|169790925|ref|NM_001122636.1|/2663/0.0/Homo sapiens polypeptide N-acetylgalactosaminyltransferase 9 (GALNT9), transcript variant A, mRNA/Q9HCQ5/ 237/1e-65/Polypeptide N-acetylgalactosaminyltransferase 9/AF0321/52.0/4e-06/COG1216/pfam00652/Ricin_B_lectin/Ricin-type beta-trefoil lec…	Hypo
NC_000019.10	14491864	14491991	CpG	miss	127	16.1756	5	1	1.28e-10	CpG	NC_000019.10	14491743	14492856	GIPC1_introns	127	gi|564395025|ref|XP_006255373.1|/1429/0.0/PREDICTED: PDZ domain-containing protein GIPC1 isoform X2 [Rattus norvegicus]/gi|386781390|ref|NM_005716.3|/1946/0.0/Homo sapiens GIPC PDZ domain containing family, member 1 (GIPC1), transcript variant 1, mRNA/O14908/ 448/4e-153/PDZ domain-containing protein GIPC1/././././pfam00595/PDZ/PDZ domain (Also known as DHR or GLGF). PDZ domains are found in diver…	Hyper
NC_000016.10	51134414	51134651	CpG	NC_000016.10:51134355-51135199:CGIs	237	-13.5466	12	2	1.42e-10	CpG	NC_000016.10	51133301	51134805	LOC105371253_exon	237	miss	Hypo
NC_000012.12	14567949	14568080	CpG	NC_000012.12:14567314-14568159:CGIs	131	-16.3064	3	1	1.58e-10	CpG	NC_000012.12	14567990	14568192	C12orf60_exon	90	miss	Hypo
NC_000011.10	468050	468307	CpG	miss	257	-11.1381	6	1	1.59e-10	CpG	NC_000011.10	460288	473894	PTDSS2_introns	257	gi|530395841|ref|XP_005253210.1|/2439/0.0/PREDICTED: phosphatidylserine synthase 2 isoform X1 [Homo sapiens]/gi|13540554|ref|NM_030783.1|/2445/0.0/Homo sapiens phosphatidylserine synthase 2 (PTDSS2), mRNA/Q9BVG9/68.6/1e-10/Phosphatidylserine synthase 2/././././pfam03034/PSS/Phosphatidyl serine synthase. Phosphatidyl serine synthase is also known as serine exchange enzyme. This family represents e…	Hypo
NC_000019.10	57119101	57119200	CpG	NC_000019.10:57118971-57119265:CGIs	99	-14.3039	9	1	1.67e-10	CpG	NC_000019.10	57118139	57120140	USP29_up	99	gi|10190742|ref|NP_065954.1|/4883/0.0/ubiquitin carboxyl-terminal hydrolase 29 [Homo sapiens]/gi|56790915|ref|NM_020903.2|/3607/0.0/Homo sapiens ubiquitin specific peptidase 29 (USP29), mRNA/Q9HBJ7/1885/0.0/Ubiquitin carboxyl-terminal hydrolase 29/././././pfam00443/UCH/Ubiquitin carboxyl-terminal hydrolase./GO:0043161|proteasome-mediated ubiquitin-dependent protein catabolic process;GO:0016579|pr…	Hypo
NC_000016.10	23953261	23953406	CpG	miss	145	-12.1154	4	1	1.81e-10	CpG	NC_000016.10	23837406	23988507	PRKCB_introns	145	gi|441598132|ref|XP_004087438.1|/3565/0.0/PREDICTED: protein kinase C beta type isoform X1 [Nomascus leucogenys]/gi|197100031|ref|NM_002738.6|/8014/0.0/Homo sapiens protein kinase C, beta (PRKCB), transcript variant 2, mRNA/P05771/98.6/3e-19/Protein kinase C beta type/././././pfam00069/Pkinase/Protein kinase domain./GO:0006915|apoptotic process;GO:0042113|B cell activation;GO:0050853|B cell recep…	Hypo
NC_000013.11	99971978	99972073	CpG	NC_000013.11:99967987-99972053:CGIs	95	-16.3117	13	2	1.92e-10	CpG	NC_000013.11	99971924	99973924	ZIC5_up	95	gi|803228881|ref|XP_011974710.1|/1453/5e-180/PREDICTED: zinc finger protein ZIC 5-like [Ovis aries musimon]/gi|118766336|ref|NM_033132.3|/4597/0.0/Homo sapiens Zic family member 5 (ZIC5), mRNA/Q96T25/ 217/2e-57/Zinc finger protein ZIC 5/././././pfam13465/zf-H2C2_2/Zinc-finger double domain./GO:0030154|cell differentiation;GO:0007399|nervous system development;/GO:0005634|nucleus;/GO:0003677|DNA b…	Hypo
NC_000019.10	7853856	7854003	CpG	miss	147	18.2585	3	1	1.96e-10	CpG	NC_000019.10	7853333	7856014	EVI5L_introns	147	gi|829896271|ref|XP_012646223.1|/3745/0.0/PREDICTED: EVI5-like protein isoform X3 [Microcebus murinus]/gi|574957072|ref|NM_145245.4|/3813/0.0/Homo sapiens ecotropic viral integration site 5-like (EVI5L), transcript variant 2, mRNA/Q96CN4/1421/0.0/EVI5-like protein/././././pfam00566/RabGAP-TBC/Rab-GTPase-TBC domain. Identification of a TBC domain in GYP6_YEAST and GYP7_YEAST, which are GTPase acti…	Hyper
NC_000010.11	132045206	132045362	CpG	miss	156	-18.109	7	1	2.07e-10	CpG	NC_000010.11	132036408	132063972	JAKMIP3_introns	156	gi|530394812|ref|XP_005252729.1|/4440/0.0/PREDICTED: janus kinase and microtubule-interacting protein 3 isoform X2 [Homo sapiens]/gi|225735565|ref|NM_001105521.2|/6488/0.0/Homo sapiens Janus kinase and microtubule interacting protein 3 (JAKMIP3), mRNA/Q5VZ66/ 288/4e-79/Janus kinase and microtubule-interacting protein 3/././././pfam01576/Myosin_tail_1/Myosin tail. The myosin molecule is a multi-su…	Hypo
NC_000016.10	31568747	31569022	CpG	NC_000016.10:31568749-31568996:CGIs	275	-12.8775	31	3	2.12e-10	CpG	NC_000016.10	31567766	31569524	YBX3P1_exon	275	miss	Hypo
NC_000011.10	65551175	65551296	CpG	miss	121	16.6051	14	2	2.58e-10	CpG	NC_000011.10	65551224	65551401	LTBP3_introns	72	gi|10440468|dbj|BAB15767.1|/5953/0.0/FLJ00070 protein [Homo sapiens]/gi|256017126|ref|NM_001130144.2|/4702/0.0/Homo sapiens latent transforming growth factor beta binding protein 3 (LTBP3), transcript variant 1, mRNA/Q9NS15/2293/0.0/Latent-transforming growth factor beta-binding protein 3/././././pfam00683/TB/TB domain. This domain is also known as the 8 cysteine domain. This family includes the …	Hyper
NC_000001.11	9655275	9655380	CpG	miss	105	16.1598	6	1	2.64e-10	CpG	NC_000001.11	9654586	9664595	PIK3CD_introns	105	gi|2076751|gb|AAB53966.1|/5064/0.0/phosphatidylinositol 3-kinase delta catalytic subunit [Homo sapiens]/gi|156564404|ref|NM_005026.3|/5411/0.0/Homo sapiens phosphatidylinositol-4,5-bisphosphate 3-kinase, catalytic subunit delta (PIK3CD), mRNA/O00329/1951/0.0/Phosphatidylinositol 4,5-bisphosphate 3-kinase catalytic subunit delta isoform/SPAC458.05/ 203/7e-53/COG5032/pfam00454/PI3_PI4_kinase/Phosph…	Hyper
NC_000001.11	121016684	121016853	CpG	miss	169	-17.3713	3	1	2.83e-10	CpG	NC_000001.11	121013923	121016844	LOC101929798_introns	160	gi|795317156|ref|XP_011817616.1|/618/5e-78/PREDICTED: myomegalin-like [Colobus angolensis palliatus]/gi|354548771|emb|FP700108.12|/240/2e-121/Human DNA sequence from clone CH17-465D18 on chromosome 1, complete sequence/././././././././pfam14648/FAM91_C/FAM91 C-terminus./././././.	Hypo
NC_000016.10	35170280	35170362	CpG	NC_000016.10:35170144-35170409:CGIs	82	-11.5657	14	2	3.69e-10	CpG	NC_000016.10	35169430	35170391	UBE2MP1_exon	82	miss	Hypo
NC_000007.14	43249174	43249290	CpG	NC_000007.14:43249035-43249349:CGIs	116	14.9426	8	1	3.78e-10	CpG	NC_000007.14	43249136	43249479	HECW1_exon	116	miss	Hyper
NC_000017.11	81929732	81930387	CpG	miss	655	13.4239	17	2	4.04e-10	CpG	NC_000017.11	81929475	81930753	MAFG-AS1_exon	655	miss	Hyper
NC_000007.14	158314064	158314171	CpG	miss	107	-13.7408	4	1	4.59e-10	CpG	NC_000007.14	158205273	158316818	PTPRN2_introns	107	gi|20521023|dbj|BAA20841.2|/5240/0.0/KIAA0387 [Homo sapiens]/gi|345842507|ref|NG_029966.1|/9927/0.0/Homo sapiens protein tyrosine phosphatase, receptor type, N polypeptide 2 (PTPRN2), RefSeqGene on chromosome 7/Q92932/1829/0.0/Receptor-type tyrosine-protein phosphatase N2/SPAC26F1.10c/ 125/7e-29/COG5599/pfam00102/Y_phosphatase/Protein-tyrosine phosphatase./GO:0034260|negative regulation of GTPase…	Hypo
NC_000002.12	134707027	134707250	CpG	miss	223	-12.1001	14	1	6.39e-10	CpG	NC_000002.12	134586794	134713199	TMEM163_introns	223	gi|24308309|ref|NP_112185.1|/1271/8e-169/transmembrane protein 163 [Homo sapiens]/gi|14193024|gb|AC013718.6|/3194/0.0/Homo sapiens BAC clone RP11-116I17 from 2, complete sequence/Q8TC26/ 285/1e-85/Transmembrane protein 163/././././pfam01545/Cation_efflux/Cation efflux family. Members of this family are integral membrane proteins, that are found to increase tolerance to divalent metal ions such as…	Hypo
NC_000010.11	45179956	45180232	CpG	miss	276	-11.4987	21	1	8.29e-10	CpG	NC_000010.11	45174630	45185283	ANKRD30BP3_introns	276	gi|119607043|gb|EAW86637.1|/669/8e-87/hCG1644292 [Homo sapiens]/gi|299829211|ref|NR_033891.1|/1314/0.0/Homo sapiens ankyrin repeat domain 30B pseudogene 3 (ANKRD30BP3), non-coding RNA/././././././././pfam00063/Myosin_head/Myosin head (motor domain)./././././.	Hypo
NC_000023.11	28585907	28586005	CpG	miss	98	-15.8826	5	1	8.76e-10	CpG	NC_000023.11	28585562	28587563	IL1RAPL1_up	98	gi|675766090|ref|XP_002762793.2|/3634/0.0/PREDICTED: interleukin-1 receptor accessory protein-like 1 [Callithrix jacchus]/gi|194440674|ref|NG_008292.1|/4627/0.0/Homo sapiens interleukin 1 receptor accessory protein-like 1 (IL1RAPL1), RefSeqGene on chromosome X/P60029/1127/0.0/Interleukin-1 receptor accessory protein-like 1/././././pfam01582/TIR/TIR domain. The Toll/interleukin-1 receptor (TIR) ho…	Hypo
NC_000006.12	108168073	108169312	CpG	NC_000006.12:108164467-108170083:CGIs	1239	-11.553	30	4	8.97e-10	CpG	NC_000006.12	108168162	108171457	NR2E1_introns	1150	gi|554790375|ref|NP_001273031.1|/1940/0.0/nuclear receptor subfamily 2 group E member 1 isoform a [Homo sapiens]/gi|554790301|ref|NM_003269.4|/3212/0.0/Homo sapiens nuclear receptor subfamily 2, group E, member 1 (NR2E1), transcript variant 2, mRNA/Q9Y466/ 719/0.0/Nuclear receptor subfamily 2 group E member 1/././././pfam00105/zf-C4/Zinc finger, C4 type (two domains). In nearly all cases, this is…	Hypo
NC_000019.10	20611402	20611553	CpG	miss	151	-13.7151	5	1	1.17e-09	CpG	NC_000019.10	20610330	20611855	LOC105372318_exon	151	miss	Hypo
NC_000004.12	650670	650835	CpG	miss	165	-12.2134	15	1	1.22e-09	CpG	NC_000004.12	635969	651946	PDE6B_introns	165	gi|767929151|ref|XP_011511775.1|/4996/0.0/PREDICTED: rod cGMP-specific 3',5'-cyclic phosphodiesterase subunit beta isoform X1 [Homo sapiens]/gi|223718033|ref|NM_000283.3|/3400/0.0/Homo sapiens phosphodiesterase 6B, cGMP-specific, rod, beta (PDE6B), transcript variant 1, mRNA/P35913/1244/0.0/Rod cGMP-specific 3',5'-cyclic phosphodiesterase subunit beta/././././pfam00233/PDEase_I/3'5'-cyclic nucleo…	Hypo
NC_000002.12	176085273	176085374	CpG	NC_000002.12:176085265-176085608:CGIs	101	-14.4714	9	1	1.9e-09	CpG	NC_000002.12	176083962	176085962	EVX2_up	101	gi|122937319|ref|NP_001073927.1|/1496/0.0/homeobox even-skipped homolog protein 2 [Homo sapiens]/gi|122937318|ref|NM_001080458.1|/1617/0.0/Homo sapiens even-skipped homeobox 2 (EVX2), mRNA/Q03828/ 580/0.0/Homeobox even-skipped homolog protein 2/././././pfam00046/Homeobox/Homeobox domain./GO:0035108|limb morphogenesis;GO:0006355|regulation of transcription, DNA-templated;/GO:0005654|nucleoplasm;/G…	Hypo
NC_000005.10	33938065	33938198	CpG	NC_000005.10:33936063-33938204:CGIs	133	-13.6011	10	2	1.9e-09	CpG	NC_000005.10	33936385	33938918	RXFP3_exon	133	miss	Hypo
NC_000005.10	141388651	141388772	CpG	miss	121	-13.1902	8	1	2.24e-09	CpG	NC_000005.10	141387884	141390281	PCDHGB4_exon	121	miss	Hypo
NC_000005.10	141388651	141388772	CpG	miss	121	-13.1902	8	1	2.24e-09	CpG	NC_000005.10	141387884	141390296	PCDHGB4_exon	121	miss	Hypo
NC_000011.10	131691174	131691427	CpG	NC_000011.10:131691043-131691719:CGIs	253	-12.5774	20	1	2.29e-09	CpG	NC_000011.10	131663556	131877110	NTM_introns	253	gi|530398179|ref|XP_005271637.1|/1900/0.0/PREDICTED: neurotrimin isoform X2 [Homo sapiens]/gi|19263067|dbj|AP004248.2|/6672/0.0/Homo sapiens genomic DNA, chromosome 11q, clone:RP11-709M17, complete sequence/Q9P121/ 481/2e-173/Neurotrimin/././././pfam07679/I-set/Immunoglobulin I-set domain./GO:0007155|cell adhesion;GO:0008038|neuron recognition;GO:0050767|regulation of neurogenesis;GO:0016337|sing…	Hypo
NC_000014.9	104752103	104752208	CpG	NC_000014.9:104752029-104752283:CGIs	105	-12.6362	21	1	2.52e-09	CpG	NC_000014.9	104748773	104752419	LOC107987209_introns	105	gi|119583350|gb|EAW62946.1|/284/3e-26/hCG2038800, partial [Homo sapiens]/gi|27764225|emb|AL583722.6|/1364/0.0/Human chromosome 14 DNA sequence BAC R-982M15 of library RPCI-11 from chromosome 14 of Homo sapiens (Human), complete sequence/O15304/ 102/3e-23/Apoptosis regulatory protein Siva/././././pfam05458/Siva/Cd27 binding protein (Siva). Siva binds to the CD27 cytoplasmic tail. It has a DD homol…	Hypo
NC_000001.11	1943168	1943572	CpG	NC_000001.11:1943276-1943576:CGIs	404	-13.1338	8	1	2.57e-09	CpG	NC_000001.11	1942156	1944330	CFAP74_introns	404	gi|748983008|ref|NP_001291289.1|/8017/0.0/cilia- and flagella-associated protein 74 [Homo sapiens]/gi|635112895|ref|XM_007981213.1|/2907/0.0/PREDICTED: Chlorocebus sabaeus KIAA1751 ortholog (KIAA1751), mRNA/Q9C0B2/1064/0.0/Cilia- and flagella-associated protein 74/././././pfam13868/Trichoplein/tumor suppressor, Mitostatin. Trichoplein or mitostatin, was first defined as a meiosis-specific nuclear…	Hypo
NC_000017.11	28040585	28040654	CpG	miss	69	-14.9949	4	1	2.76e-09	CpG	NC_000017.11	28034461	28041225	LOC105371709_introns	69	././././gi|22539166|gb|AC100852.2|/540/0.0/Homo sapiens chromosome 17, clone RP11-125C16, complete sequence/././././././././pfam02361/CbiQ/Cobalt transport protein. This family consists of various cobalt transport proteins Most of which are found in Cobalamin (Vitamin B12) biosynthesis operons. In Salmonella the cbiN cbiQ (product CbiQ in this family) and cbiO are likely to form an active cobalt …	Hypo
NC_000003.12	13570504	13570827	CpG	NC_000003.12:13570423-13570935:CGIs	323	-10.313	42	2	2.93e-09	CpG	NC_000003.12	13570314	13571661	FBLN2_exon	323	miss	Hypo
NC_000003.12	13570504	13570827	CpG	NC_000003.12:13570423-13570935:CGIs	323	-10.313	42	2	2.93e-09	CpG	NC_000003.12	13570321	13571661	FBLN2_exon	323	miss	Hypo
NC_000010.11	71805905	71806012	CpG	miss	107	-15.1421	22	1	3.1e-09	CpG	NC_000010.11	71805805	71805997	CDH23_exon	92	miss	Hypo
NC_000017.11	43400006	43400093	CpG	NC_000017.11:43399902-43400114:CGIs	87	-16.1376	9	1	3.12e-09	CpG	NC_000017.11	43399660	43401136	ARL4D_exon	87	miss	Hypo
NC_000005.10	168819340	168819457	CpG	miss	117	16.349	12	1	4.24e-09	CpG	NC_000005.10	168817463	168823259	SLIT3_introns	117	gi|58801252|dbj|BAA32466.2|/7730/0.0/MEGF5 [Homo sapiens]/gi|429836872|ref|NM_001271946.1|/9731/0.0/Homo sapiens slit guidance ligand 3 (SLIT3), transcript variant 1, mRNA/O75094/2860/0.0/Slit homolog 3 protein/alr0124_1/79.0/8e-14/COG4886/pfam02210/Laminin_G_2/Laminin G domain. This family includes the Thrombospondin N-terminal-like domain, a Laminin G subfamily./GO:0061364|apoptotic process inv…	Hyper
NC_000005.10	174727197	174727620	CpG	miss	423	-12.6304	12	1	4.94e-09	CpG	NC_000005.10	174725067	174729158	MSX2_introns	423	gi|27886557|ref|NP_002440.2|/1048/3e-134/homeobox protein MSX-2 [Homo sapiens]/gi|84452153|ref|NM_002449.4|/2208/0.0/Homo sapiens msh homeobox 2 (MSX2), mRNA/A1YG93/ 250/4e-107/Homeobox protein MSX-2/././././pfam00046/Homeobox/Homeobox domain./GO:0007275|multicellular organismal development;GO:0045892|negative regulation of transcription, DNA-templated;GO:0001649|osteoblast differentiation;GO:000…	Hypo
NC_000012.12	117102496	117102573	CpG	miss	77	-15.8963	5	1	5.38e-09	CpG	NC_000012.12	117100640	117105475	TESC-AS1_introns	77	././././gi|635372965|ref|NR_120464.1|/465/0.0/Homo sapiens TESC antisense RNA 1 (head to head) (TESC-AS1), long non-coding RNA/././././././././pfam15498/Dendrin/Nephrin and CD2AP-binding protein, Dendrin. Dendrin is a family of eukaryotic proteins found in the podocytes of the kidneys. Dendrin, originally identified in telencephalic dendrites, is a constituent of the slit diaphragm, SD, complex o…	Hypo
NC_000022.11	44729873	44730251	CpG	miss	378	-10.9313	15	1	5.94e-09	CpG	NC_000022.11	44726634	44731729	PRR5-ARHGAP8_introns	378	gi|689972110|ref|NP_851851.3|/2878/0.0/PRR5-ARHGAP8 fusion protein [Homo sapiens]/gi|14276190|gb|AF195968.1|AF195968/1684/0.0/Homo sapiens rho GTPase activating protein 8 isoform 1 (ARHGAP8) mRNA, complete cds/P85298/ 843/0.0/Rho GTPase-activating protein 8/././././pfam00620/RhoGAP/RhoGAP domain. GTPase activator proteins towards Rho/Rac/Cdc42-like small GTPases./GO:0070374|positive regulation of…	Hypo
NC_000022.11	44729873	44730251	CpG	miss	378	-10.9313	15	1	5.94e-09	CpG	NC_000022.11	44726634	44731729	PRR5_introns	378	gi|311078516|ref|NP_001185650.1|/2103/0.0/proline-rich protein 5 isoform 4 [Homo sapiens]/gi|311078515|ref|NM_001198721.1|/2556/0.0/Homo sapiens proline rich 5 (renal) (PRR5), transcript variant 6, mRNA/P85299/ 670/0.0/Proline-rich protein 5/././././pfam08539/HbrB/HbrB-like. HbrB is involved hyphal growth and polarity./GO:0007049|cell cycle;GO:0014068|positive regulation of phosphatidylinositol 3…	Hypo
NC_000005.10	123098383	123098582	CpG	NC_000005.10:123098183-123099856:CGIs	199	-15.1783	22	1	5.98e-09	CpG	NC_000005.10	123090606	123098493	PRDM6_introns	110	gi|795173975|ref|XP_011843183.1|/2350/0.0/PREDICTED: putative histone-lysine N-methyltransferase PRDM6 [Mandrillus leucophaeus]/gi|25989037|gb|AC008548.6|/7180/0.0/Homo sapiens chromosome 5 clone CTC-505D13, complete sequence/Q9NQX0/ 279/6e-84/Putative histone-lysine N-methyltransferase PRDM6/././././pfam00856/SET/SET domain. SET domains are protein lysine methyltransferase enzymes. SET domains a…	Hypo
NC_000019.10	48613328	48613418	CpG	NC_000019.10:48612988-48613384:CGIs	90	13.8418	8	1	6.06e-09	CpG	NC_000019.10	48612907	48613437	FAM83E_exon	90	miss	Hyper
NC_000019.10	48613328	48613418	CpG	NC_000019.10:48612988-48613384:CGIs	90	13.8418	8	1	6.06e-09	CpG	NC_000019.10	48612907	48614627	FAM83E_exon	90	miss	Hyper
NC_000020.11	63343367	63344015	CpG	miss	648	-12.534	10	1	6.13e-09	CpG	NC_000020.11	63343309	63346863	CHRNA4_exon	648	miss	Hypo
NC_000022.11	23267830	23267940	CpG	miss	110	14.1536	4	1	6.61e-09	CpG	NC_000022.11	23265005	23268407	BCR_introns	110	gi|68533037|dbj|BAE06073.1|/5860/0.0/BCR variant protein [Homo sapiens]/gi|82546842|ref|NM_004327.3|/6927/0.0/Homo sapiens breakpoint cluster region (BCR), transcript variant 1, mRNA/P11274/2254/0.0/Breakpoint cluster region protein/././././pfam00620/RhoGAP/RhoGAP domain. GTPase activator proteins towards Rho/Rac/Cdc42-like small GTPases./GO:0030036|actin cytoskeleton organization;GO:0007420|brai…	Hyper
NC_000012.12	57619202	57619929	CpG	NC_000012.12:57619388-57619869:CGIs	727	16.5513	30	6	8.22e-09	CpG	NC_000012.12	57618837	57619630	LOC101927583_introns	428	gi|65506789|ref|NP_597996.2|/399/5e-38/solute carrier family 26 member 10 [Homo sapiens]/gi|635372955|ref|NR_120450.1|/2444/0.0/Homo sapiens uncharacterized LOC101927583 (LOC101927583), long non-coding RNA/Q8NG04/ 158/2e-39/Solute carrier family 26 member 10/././././pfam13792/Sulfate_tra_GLY/Sulfate transporter N-terminal domain with GLY motif. This domain is found usually at the N-terminus of su…	Hyper
NC_000001.11	71054636	71054736	CpG	miss	100	-16.8753	4	1	8.82e-09	CpG	NC_000001.11	71048988	71063290	ZRANB2-AS1_introns	100	gi|38505180|ref|NP_942008.1|/1205/2e-158/prostaglandin E2 receptor EP3 subtype isoform 5 [Homo sapiens]/gi|336088658|ref|NR_038420.1|/1678/0.0/Homo sapiens ZRANB2 antisense RNA 1 (ZRANB2-AS1), long non-coding RNA/P43115/ 466/5e-159/Prostaglandin E2 receptor EP3 subtype/././././pfam00001/7tm_1/7 transmembrane receptor (rhodopsin family). This family contains, amongst other G-protein-coupled recept…	Hypo
NC_000019.10	10892275	10892457	CpG	miss	182	12.9067	8	1	9.53e-09	CpG	NC_000019.10	10871922	10904950	CARM1_introns	182	gi|40288288|ref|NP_954592.1|/2951/0.0/histone-arginine methyltransferase CARM1 [Homo sapiens]/gi|40288287|ref|NM_199141.1|/2968/0.0/Homo sapiens coactivator-associated arginine methyltransferase 1 (CARM1), mRNA/Q86X55/65.1/2e-09/Histone-arginine methyltransferase CARM1/././././pfam11531/CARM1/Coactivator-associated arginine methyltransferase 1 N terminal. CARM1 is an arginine methyltransferase wh…	Hyper
NC_000002.12	22403612	22403703	CpG	miss	91	14.2526	5	2	9.81e-09	CpG	NC_000002.12	22210994	22517971	LOC105374322_introns	91	././././gi|551844751|tpe|HG493739.1|/636/0.0/TPA: Homo sapiens long non-coding RNA OTTHUMT00000324016.2 (AC068490.2 gene), lincRNA/././././././././pfam06616/BsuBI_PstI_RE/BsuBI/PstI restriction endonuclease C-terminus. This family represents the C-terminus of bacterial enzymes similar to type II restriction endonucleases BsuBI and PstI (EC:3.1.21.4). The enzymes of the BsuBI restriction/modificat…	Hyper
NC_000007.14	27170168	27170278	CpG	miss	110	-12.8149	6	1	1.06e-08	CpG	NC_000007.14	27169764	27170590	HOXA10-AS_introns	110	gi|635114092|ref|XP_007980009.1|/342/5e-36/PREDICTED: WAS/WASL-interacting protein family member 3-like [Chlorocebus sabaeus]/gi|389886520|ref|NR_046609.1|/1161/0.0/Homo sapiens HOXA10 antisense RNA (HOXA10-AS), long non-coding RNA/././././././././pfam04503/SSDP/Single-stranded DNA binding protein, SSDP. This is a family of eukaryotic single-stranded DNA binding proteins with specificity to a pyr…	Hypo
NC_000007.14	27170168	27170278	CpG	miss	110	-12.8149	6	1	1.06e-08	CpG	NC_000007.14	27169764	27170590	HOXA10-HOXA9_introns	110	gi|1708347|sp|P51783.1|HXA9_CAVPO/605/9e-71/RecName: Full=Homeobox protein Hox-A9; AltName: Full=Homeobox protein Hox-1.7, partial [Cavia porcellus]/gi|325652057|ref|NR_037940.1|/2110/0.0/Homo sapiens HOXA10-HOXA9 readthrough (HOXA10-HOXA9), long non-coding RNA/P51783/ 237/3e-72/Homeobox protein Hox-A9 (Fragment)/././././pfam00046/Homeobox/Homeobox domain./GO:0007275|multicellular organismal deve…	Hypo
NC_000007.14	151013192	151013529	CpG	miss	337	-16.2174	11	2	1.11e-08	CpG	NC_000007.14	151012208	151013408	ATG9B_exon	216	miss	Hypo
NC_000019.10	39306864	39306949	CpG	miss	85	14.6505	3	1	1.36e-08	CpG	NC_000019.10	39306816	39308542	LRFN1_exon	85	miss	Hyper
NC_000001.11	205073112	205073189	CpG	miss	77	15.445	3	1	1.47e-08	CpG	NC_000001.11	205073067	205073236	CNTN2_exon	77	miss	Hyper
NC_000001.11	205073112	205073189	CpG	miss	77	15.445	3	1	1.47e-08	CpG	NC_000001.11	205073067	205073564	CNTN2_exon	77	miss	Hyper
NC_000017.11	1230236	1230305	CpG	NC_000017.11:1230202-1230459:CGIs	69	-16.2001	5	1	1.64e-08	CpG	NC_000017.11	1229713	1230732	ABR_up	69	gi|635086672|ref|XP_008007937.1|/5114/0.0/PREDICTED: active breakpoint cluster region-related protein isoform X6 [Chlorocebus sabaeus]/gi|378824462|ref|NM_001159746.2|/5604/0.0/Homo sapiens active BCR-related (ABR), transcript variant 3, mRNA/Q12979/1293/0.0/Active breakpoint cluster region-related protein/././././pfam00620/RhoGAP/RhoGAP domain. GTPase activator proteins towards Rho/Rac/Cdc42-lik…	Hypo
NC_000013.11	25658375	25658494	CpG	miss	119	-14.1851	4	1	1.94e-08	CpG	NC_000013.11	25624353	25661142	ATP8A2_introns	119	gi|117168245|ref|NP_057613.4|/6082/0.0/phospholipid-transporting ATPase IB [Homo sapiens]/gi|530402426|ref|XM_005266419.1|/9389/0.0/PREDICTED: Homo sapiens ATPase, aminophospholipid transporter, class I, type 8A, member 2 (ATP8A2), transcript variant X2, mRNA/Q9NTI2/1997/0.0/Phospholipid-transporting ATPase IB/././././pfam13246/Hydrolase_like2/Putative hydrolase of sodium-potassium ATPase alpha s…	Hypo
NC_000014.9	56817308	56817414	CpG	NC_000014.9:56817249-56817840:CGIs	106	-12.7486	22	1	2.3e-08	CpG	NC_000014.9	56813469	56897539	OTX2-AS1_introns	106	gi|355562358|gb|EHH18952.1|/270/7e-25/hypothetical protein EGK_19543, partial [Macaca mulatta]/gi|551878107|tpe|HG506240.1|/2428/0.0/TPA: Homo sapiens long non-coding RNA OTTHUMT00000412893.1 (RP11-1077A2.1 gene), lincRNA/Q8WTZ3/56.6/2e-07/Zinc finger protein ENSP00000375192/././././pfam13900/GVQW/Putative binding domain. This short domain is often found nested inside other longer domains. The fu…	Hypo
NC_000007.14	2928685	2929073	CpG	NC_000007.14:2928600-2928962:CGIs	388	-13.6261	21	1	2.34e-08	CpG	NC_000007.14	2928698	2929991	CARD11_introns	375	gi|18676446|dbj|BAB84875.1|/6016/0.0/FLJ00120 protein [Homo sapiens]/gi|532164724|ref|NM_032415.5|/4432/0.0/Homo sapiens caspase recruitment domain family, member 11 (CARD11), mRNA/Q9BXL7/2281/0.0/Caspase recruitment domain-containing protein 11/././././pfam00619/CARD/Caspase recruitment domain. Motif contained in proteins involved in apoptotic signaling. Predicted to possess a DEATH (pfam00531) …	Hypo
NC_000014.9	51093324	51093585	CpG	NC_000014.9:51093398-51095769:CGIs	261	-12.81	15	1	2.43e-08	CpG	NC_000014.9	51025360	51094117	TRIM9_introns	261	gi|767979619|ref|XP_011534691.1|/4146/0.0/PREDICTED: E3 ubiquitin-protein ligase TRIM9 isoform X1 [Homo sapiens]/gi|39795456|gb|BC063872.1|/5276/0.0/Homo sapiens tripartite motif-containing 9, mRNA (cDNA clone MGC:75399 IMAGE:6471552), complete cds/Q8C7M3/ 333/6e-95/E3 ubiquitin-protein ligase TRIM9/././././pfam00622/SPRY/SPRY domain. SPRY Domain is named from SPla and the RYanodine Receptor. Dom…	Hypo
NC_000006.12	22014904	22015046	CpG	miss	142	14.1531	6	1	2.5e-08	CpG	NC_000006.12	21979062	22020338	CASC15_introns	142	gi|119575835|gb|EAW55431.1|/559/2e-65/hCG2039367, partial [Homo sapiens]/gi|212275242|ref|NR_015410.1|/1899/0.0/Homo sapiens cancer susceptibility candidate 15 (non-protein coding) (CASC15), long non-coding RNA/././././././././pfam05750/Rubella_Capsid/Rubella capsid protein. Rubella virus is an enveloped positive-strand RNA virus of the family Togaviridae. Virions are composed of three structural…	Hyper
NC_000011.10	134486629	134486702	CpG	miss	73	-15.6731	3	1	2.92e-08	CpG	NC_000011.10	134482730	134504797	LOC283177_introns	73	gi|119589301|gb|EAW68895.1|/338/2e-33/hCG1817947, isoform CRA_a [Homo sapiens]/gi|299782566|ref|NR_033852.1|/2737/0.0/Homo sapiens uncharacterized LOC283177 (LOC283177), long non-coding RNA/Q6UX73/56.2/8e-07/UPF0764 protein C16orf89/././././pfam13900/GVQW/Putative binding domain. This short domain is often found nested inside other longer domains. The function is not known, but the domain carries…	Hypo
NC_000004.12	76948297	76948622	CpG	NC_000004.12:76948287-76950969:CGIs	325	-10.5625	15	1	2.93e-08	CpG	NC_000004.12	76945131	76948962	LOC105377294_introns	325	gi|686716418|ref|XP_009238405.1|/236/2e-18/PREDICTED: uncharacterized protein LOC103890450 [Pongo abelii]/gi|22658004|gb|AC104687.3|/2384/0.0/Homo sapiens BAC clone RP11-123J14 from 4, complete sequence/././././././././pfam04484/DUF566/Family of unknown function (DUF566). Family of related proteins that is plant specific./././././.	Hypo
NC_000017.11	81528780	81529069	CpG	NC_000017.11:81527979-81529265:CGIs	289	-14.5956	38	2	3.09e-08	CpG	NC_000017.11	81527056	81529357	FSCN2_exon	289	miss	Hypo
NC_000017.11	81528780	81529069	CpG	NC_000017.11:81527979-81529265:CGIs	289	-14.5956	38	2	3.09e-08	CpG	NC_000017.11	81528390	81529357	FSCN2_exon	289	miss	Hypo
NC_000013.11	112069744	112069874	CpG	miss	130	-12.5981	7	1	3.12e-08	CpG	NC_000013.11	112067598	112071706	SOX1_exon	130	miss	Hypo
NC_000019.10	31943428	31943603	CpG	miss	175	11.6988	11	1	3.14e-08	CpG	NC_000019.10	31942447	31944374	LOC105372363_introns	175	gi|675737036|ref|XP_008967542.1|/547/1e-60/PREDICTED: uncharacterized protein LOC103785668 [Pan paniscus]/gi|21747439|gb|AC011463.7|/1788/0.0/Homo sapiens chromosome 19 clone CTC-442E9, complete sequence/././././././././pfam09531/Ndc1_Nup/Nucleoporin protein Ndc1-Nup. Ndc1 is a nucleoporin protein that is a component of the Nuclear Pore Complex, and, in fungi, also of the Spindle Pole Body. It co…	Hyper
NC_000004.12	100421280	100421363	CpG	miss	83	-13.9326	3	1	3.19e-08	CpG	NC_000004.12	100421281	100421377	EMCN_exon	82	miss	Hypo
NC_000013.11	112194455	112195011	CpG	NC_000013.11:112194261-112194907:CGIs	556	-12.4311	25	2	3.31e-08	CpG	NC_000013.11	112189519	112194816	LOC105370370_introns	361	gi|343475376|emb|CCD13218.1|/294/9e-27/unnamed protein product, partial [Trypanosoma congolense IL3000]/gi|12330756|emb|AL162499.20|/2525/0.0/Human DNA sequence from clone RP11-315H15 on chromosome 13, complete sequence/././././././././pfam15353/HECA/Headcase protein family homologue. HECA was characterized first in Drosophila where it regulates the proliferation and differentiation of cells duri…	Hypo
NC_000009.12	135717472	135717562	CpG	miss	90	-15.3721	3	1	3.56e-08	CpG	NC_000009.12	135714720	135736632	KCNT1_introns	90	gi|767957932|ref|XP_011517179.1|/6715/0.0/PREDICTED: potassium channel subfamily T member 1 isoform X1 [Homo sapiens]/gi|240255504|ref|NM_020822.2|/4768/0.0/Homo sapiens potassium channel, subfamily T, member 1 (KCNT1), transcript variant 1, mRNA/Q5JUK3/59.7/2e-07/Potassium channel subfamily T member 1/aq_1863/58.9/2e-07/COG1226/pfam03493/BK_channel_a/Calcium-activated BK potassium channel alpha …	Hypo
NC_000003.12	133746432	133746963	CpG	miss	531	-12.8985	25	1	3.57e-08	CpG	NC_000003.12	133746483	133748411	TF_introns	480	gi|767927446|ref|XP_011511402.1|/3656/0.0/PREDICTED: serotransferrin isoform X1 [Homo sapiens]/gi|257196241|ref|NM_001063.3|/2788/0.0/Homo sapiens transferrin (TF), mRNA/P02787/1412/0.0/Serotransferrin/././././pfam00405/Transferrin/Transferrin./GO:0007015|actin filament organization;GO:0007257|activation of JUN kinase activity;GO:0007596|blood coagulation;GO:0006879|cellular iron ion homeostasis;…	Hypo
NC_000016.10	82856095	82856231	CpG	miss	136	-14.4313	6	1	3.6e-08	CpG	NC_000016.10	82829638	82858361	CDH13_introns	136	gi|333944015|ref|NP_001207417.1|/3956/0.0/cadherin-13 isoform 2 [Homo sapiens]/gi|333944014|ref|NM_001220488.1|/4127/0.0/Homo sapiens cadherin 13 (CDH13), transcript variant 2, mRNA/P55290/ 304/4e-95/Cadherin-13/././././pfam08758/Cadherin_pro/Cadherin prodomain like. Cadherins are a family of proteins that mediate calcium dependent cell-cell adhesion. They are activated through cleavage of a pros…	Hypo
NC_000011.10	69153033	69153180	CpG	miss	147	-16.1815	5	1	3.92e-08	CpG	NC_000011.10	69147740	69154412	LOC107984345_introns	147	gi|34526959|dbj|BAC85304.1|/231/2e-29/unnamed protein product [Homo sapiens]/gi|22202827|dbj|AP003071.3|/5271/0.0/Homo sapiens genomic DNA, chromosome 11 clone:RP11-554A11, complete sequence/././././././././pfam13900/GVQW/Putative binding domain. This short domain is often found nested inside other longer domains. The function is not known, but the domain carries a highly conserved GVQW motif. Th…	Hypo
NC_000011.10	69153033	69153180	CpG	miss	147	-16.1815	5	1	3.92e-08	CpG	NC_000011.10	69147740	69154412	LOC338694_introns	147	././././gi|551871023|tpe|HG503920.1|/988/0.0/TPA: Homo sapiens long non-coding RNA OTTHUMT00000421556.1 (RP11-554A11.8 gene), lincRNA/././././././././pfam13009/Phage_Integr_2/Putative phage integrase. This family is found in association with IS elements./././././.	Hypo
NC_000006.12	100457770	100457909	CpG	miss	139	-16.4048	6	1	4.47e-08	CpG	NC_000006.12	100453844	100463293	SIM1_introns	139	gi|21614542|ref|NP_005059.2|/4040/0.0/single-minded homolog 1 [Homo sapiens]/gi|7981300|emb|AL121948.8|/6084/0.0/Human DNA sequence from clone RP3-399E4 on chromosome 6, complete sequence/P81133/ 952/0.0/Single-minded homolog 1/././././pfam06621/SIM_C/Single-minded protein C-terminus. This family represents the C-terminal region of the eukaryotic single-minded (SIM) protein. Drosophila single-min…	Hypo
NC_000001.11	2213432	2213515	CpG	miss	83	-17.4842	4	1	5.57e-08	CpG	NC_000001.11	2212548	2215193	LOC105378592_exon	83	miss	Hypo
NC_000008.11	86069448	86069541	CpG	NC_000008.11:86069424-86069817:CGIs	93	-13.8215	15	1	5.6e-08	CpG	NC_000008.11	86069437	86069622	PSKH2_exon	93	miss	Hypo
NC_000008.11	86069448	86069541	CpG	NC_000008.11:86069424-86069817:CGIs	93	-13.8215	15	1	5.6e-08	CpG	NC_000008.11	86069437	86069831	PSKH2_exon	93	miss	Hypo
NC_000020.11	63452816	63453017	CpG	miss	201	-14.4035	8	1	5.92e-08	CpG	NC_000020.11	63450898	63458995	KCNQ2_introns	201	gi|768017132|ref|XP_011527112.1|/4381/0.0/PREDICTED: potassium voltage-gated channel subfamily KQT member 2 isoform X4 [Homo sapiens]/gi|578835978|ref|XM_006723787.1|/7798/0.0/PREDICTED: Homo sapiens potassium channel, voltage gated KQT-like subfamily Q, member 2 (KCNQ2), transcript variant X5, mRNA/O43526/ 663/0.0/Potassium voltage-gated channel subfamily KQT member 2/MA2034/84.3/4e-16/COG1226/p…	Hypo
NC_000022.11	29480510	29480588	CpG	NC_000022.11:29479930-29481253:CGIs	78	-14.4386	8	1	6.06e-08	CpG	NC_000022.11	29480191	29481145	NEFH_exon	78	miss	Hypo
NC_000022.11	29480510	29480588	CpG	NC_000022.11:29479930-29481253:CGIs	78	-14.4386	8	1	6.06e-08	CpG	NC_000022.11	29480225	29481145	NEFH_exon	78	miss	Hypo
NC_000001.11	151369020	151369179	CpG	miss	159	12.1352	10	1	8.92e-08	CpG	NC_000001.11	151369003	151369189	SELENBP1_exon	159	miss	Hyper
NC_000007.14	73716114	73716331	CpG	miss	217	10.953	15	1	8.92e-08	CpG	NC_000007.14	73711397	73719601	STX1A_introns	217	gi|586458077|ref|XP_006859762.1|/1281/2e-169/PREDICTED: syntaxin-1A [Chrysochloris asiatica]/gi|530386341|ref|XR_242263.1|/2226/0.0/PREDICTED: Homo sapiens syntaxin 1A (brain) (STX1A), transcript variant X2, misc_RNA/Q16623/ 397/7e-135/Syntaxin-1A/SPCC825.03c/82.4/2e-16/COG5074/pfam00804/Syntaxin/Syntaxin. Syntaxins are the prototype family of SNARE proteins. They usually consist of three main re…	Hyper
NC_000015.10	83284470	83284833	CpG	NC_000015.10:83283435-83285178:CGIs	363	-13.7316	32	1	9.2e-08	CpG	NC_000015.10	83284529	83284716	BNC1_exon	187	miss	Hypo
NC_000010.11	101139817	101140663	CpG	NC_000010.11:101140065-101140506:CGIs	846	-13.4468	36	2	1.02e-07	CpG	NC_000010.11	101137789	101140687	TLX1NB_introns	846	gi|239977631|sp|P0CAT3.1|TLXNB_HUMAN/515/8e-59/RecName: Full=Putative TLX1 neighbor protein; AltName: Full=TLX1 divergent gene protein/gi|22507423|gb|BC019674.1|/1879/0.0/Homo sapiens TLX1 divergent, mRNA (cDNA clone IMAGE:4943792), with apparent retained intron/././././././././pfam03154/Atrophin-1/Atrophin-1 family. Atrophin-1 is the protein product of the dentatorubral-pallidoluysian atrophy (D…	Hypo
NC_000004.12	1171064	1171222	CpG	NC_000004.12:1170727-1172794:CGIs	158	-16.7857	13	3	1.04e-07	CpG	NC_000004.12	1170998	1171190	SPON2_exon	126	miss	Hypo
NC_000016.10	86580172	86580301	CpG	miss	129	-13.1128	8	1	1.05e-07	CpG	NC_000016.10	86578508	86581698	FOXL1_exon	129	miss	Hypo
NC_000005.10	141151864	141151983	CpG	NC_000005.10:141151576-141152436:CGIs	119	-13.1421	25	1	1.21e-07	CpG	NC_000005.10	141150021	141153287	PCDHB6_exon	119	miss	Hypo
NC_000005.10	141151864	141151983	CpG	NC_000005.10:141151576-141152436:CGIs	119	-13.1421	25	1	1.21e-07	CpG	NC_000005.10	141150494	141153287	PCDHB6_exon	119	miss	Hypo
NC_000019.10	2425689	2425891	CpG	NC_000019.10:2424007-2427985:CGIs	202	-12.1123	6	1	1.23e-07	CpG	NC_000019.10	2425623	2427046	TIMM13_exon	202	miss	Hypo
NC_000007.14	57404659	57404751	CpG	NC_000007.14:57404610-57405091:CGIs	92	-15.3917	7	1	1.38e-07	CpG	NC_000007.14	57404055	57404717	LOC105375299_exon	58	miss	Hypo
NC_000013.11	111121733	111121804	CpG	miss	71	15.0174	4	1	1.52e-07	CpG	NC_000013.11	111115691	111144304	ARHGEF7_introns	71	gi|578825277|ref|XP_006720019.1|/4063/0.0/PREDICTED: rho guanine nucleotide exchange factor 7 isoform X6 [Homo sapiens]/gi|166064033|ref|NM_001113511.1|/5525/0.0/Homo sapiens Rho guanine nucleotide exchange factor (GEF) 7 (ARHGEF7), transcript variant 3, mRNA/O55043/ 153/5e-37/Rho guanine nucleotide exchange factor 7/././././pfam00621/RhoGEF/RhoGEF domain. Guanine nucleotide exchange factor for R…	Hyper
NC_000001.11	18632865	18633439	CpG	NC_000001.11:18630401-18633335:CGIs	574	-10.1953	13	1	1.74e-07	CpG	NC_000001.11	18631688	18634302	PAX7_introns	574	gi|4505619|ref|NP_002575.1|/2603/0.0/paired box protein Pax-7 isoform 1 [Homo sapiens]/gi|207029222|ref|NM_001135254.1|/6053/0.0/Homo sapiens paired box 7 (PAX7), transcript variant 3, mRNA/P23759/1007/0.0/Paired box protein Pax-7/././././pfam00292/PAX/'Paired box' domain./GO:0009653|anatomical structure morphogenesis;GO:0051216|cartilage development;GO:0006338|chromatin remodeling;GO:0021904|dor…	Hypo
NC_000016.10	4615598	4615916	CpG	NC_000016.10:4614005-4616781:CGIs	318	-11.4411	7	1	1.78e-07	CpG	NC_000016.10	4614926	4616492	MGRN1_up	318	gi|44917608|ref|NP_056061.1|/2972/0.0/E3 ubiquitin-protein ligase MGRN1 isoform 1 [Homo sapiens]/gi|334883179|ref|NM_001142290.2|/6471/0.0/Homo sapiens mahogunin ring finger 1, E3 ubiquitin protein ligase (MGRN1), transcript variant 3, mRNA/O60291/1098/0.0/E3 ubiquitin-protein ligase MGRN1/././././pfam13900/GVQW/Putative binding domain. This short domain is often found nested inside other longer …	Hypo
NC_000016.10	4615598	4615916	CpG	NC_000016.10:4614005-4616781:CGIs	318	-11.4411	7	1	1.78e-07	CpG	NC_000016.10	4614926	4616492	UBALD1_up	318	gi|594061754|ref|XP_006054950.1|/363/2e-37/PREDICTED: UBA-like domain-containing protein 1 [Bubalus bubalis]/gi|149588684|ref|NM_145253.2|/1404/0.0/Homo sapiens UBA-like domain containing 1 (UBALD1), mRNA/././././././././pfam11228/DUF3027/Protein of unknown function (DUF3027). This family of proteins with unknown function appears to be restricted to Actinobacteria./././././.	Hypo
NC_000010.11	17429453	17429575	CpG	miss	122	13.4491	4	2	1.84e-07	CpG	NC_000010.11	17408286	17437289	ST8SIA6_introns	122	gi|54234057|ref|NP_001004470.1|/2039/0.0/alpha-2,8-sialyltransferase 8F precursor [Homo sapiens]/gi|16416157|emb|AL158164.15|/5933/0.0/Human DNA sequence from clone RP11-414K1 on chromosome 10, complete sequence/P61647/ 790/0.0/Alpha-2,8-sialyltransferase 8F/././././pfam00777/Glyco_transf_29/Glycosyltransferase family 29 (sialyltransferase). Members of this family belong to glycosyltransferase fa…	Hyper
NC_000013.11	57633678	57633763	CpG	NC_000013.11:57632392-57634796:CGIs	85	-12.8697	10	1	1.84e-07	CpG	NC_000013.11	57630103	57635111	PCDH17_exon	85	miss	Hypo
NC_000013.11	57633678	57633763	CpG	NC_000013.11:57632392-57634796:CGIs	85	-12.8697	10	1	1.84e-07	CpG	NC_000013.11	57630754	57635111	PCDH17_exon	85	miss	Hypo
NC_000013.11	57633678	57633763	CpG	NC_000013.11:57632392-57634796:CGIs	85	-12.8697	10	1	1.84e-07	CpG	NC_000013.11	57631654	57635111	PCDH17_exon	85	miss	Hypo
NC_000012.12	132319493	132319838	CpG	miss	345	-11.9576	21	1	1.96e-07	CpG	NC_000012.12	132286472	132328965	GALNT9_introns	345	gi|169790926|ref|NP_001116108.1|/3087/0.0/polypeptide N-acetylgalactosaminyltransferase 9 isoform A [Homo sapiens]/gi|169790925|ref|NM_001122636.1|/2663/0.0/Homo sapiens polypeptide N-acetylgalactosaminyltransferase 9 (GALNT9), transcript variant A, mRNA/Q9HCQ5/ 237/1e-65/Polypeptide N-acetylgalactosaminyltransferase 9/AF0321/52.0/4e-06/COG1216/pfam00652/Ricin_B_lectin/Ricin-type beta-trefoil lec…	Hypo
NC_000017.11	1604936	1605421	CpG	miss	485	-10.9579	15	1	3e-07	CpG	NC_000017.11	1605034	1613194	SLC43A2_introns	387	gi|548960447|ref|NP_001271427.1|/2691/0.0/large neutral amino acids transporter small subunit 4 isoform 1 [Homo sapiens]/gi|548960446|ref|NM_001284498.1|/8413/0.0/Homo sapiens solute carrier family 43 (amino acid system L transporter), member 2 (SLC43A2), transcript variant 1, mRNA/Q8N370/ 169/4e-44/Large neutral amino acids transporter small subunit 4/././././pfam13900/GVQW/Putative binding doma…	Hypo
NC_000016.10	70737591	70737910	CpG	miss	319	-12.5072	10	1	3.17e-07	CpG	NC_000016.10	70731627	70744422	VAC14_introns	319	gi|530424091|ref|XP_005256095.1|/4012/0.0/PREDICTED: protein VAC14 homolog isoform X1 [Homo sapiens]/gi|28951168|gb|AC020763.6|/4957/0.0/Homo sapiens chromosome 16 clone RP11-394B2, complete sequence/Q08AM6/ 111/4e-23/Protein VAC14 homolog/././././pfam11916/Vac14_Fig4_bd/Vacuolar protein 14 C-terminal Fig4p binding. Vac14 is a scaffold for the Fab1 kinase complex, a complex that allows for the dy…	Hypo
NC_000017.11	82320073	82320520	CpG	miss	447	-12.5314	12	1	3.62e-07	CpG	NC_000017.11	82317413	82320829	CD7_exon	447	miss	Hypo
NC_000007.14	45392140	45392245	CpG	miss	105	-13.6542	6	1	4.18e-07	CpG	NC_000007.14	45391623	45392252	ELK1P1_exon	105	miss	Hypo
NC_000024.10	11315969	11316338	CpG	miss	369	-10.6522	7	1	4.25e-07	CpG	NC_000024.10	11314920	11316196	DUX4L17_exon	227	miss	Hypo
NC_000009.12	126610068	126610406	CpG	miss	338	-13.3016	6	1	4.58e-07	CpG	NC_000009.12	126610102	126610647	LOC105376277_exon	304	miss	Hypo
NC_000008.11	27666981	27667142	CpG	miss	161	13.7386	4	1	5.63e-07	CpG	NC_000008.11	27659539	27670899	SCARA3_introns	161	gi|767950949|ref|XP_011542858.1|/2338/0.0/PREDICTED: scavenger receptor class A member 3 isoform X2 [Homo sapiens]/gi|33598923|ref|NM_016240.2|/3631/0.0/Homo sapiens scavenger receptor class A, member 3 (SCARA3), transcript variant 1, mRNA/Q6AZY7/ 864/0.0/Scavenger receptor class A member 3/././././pfam13900/GVQW/Putative binding domain. This short domain is often found nested inside other longer…	Hyper
NC_000009.12	109477757	109477852	CpG	miss	95	15.6771	3	1	6.34e-07	CpG	NC_000009.12	109476172	109478808	PTPN3_introns	95	gi|767957960|ref|XP_011517190.1|/4980/0.0/PREDICTED: tyrosine-protein phosphatase non-receptor type 3 isoform X3 [Homo sapiens]/gi|223941881|ref|NM_001145369.1|/8765/0.0/Homo sapiens protein tyrosine phosphatase, non-receptor type 3 (PTPN3), transcript variant 3, mRNA/P26045/1341/0.0/Tyrosine-protein phosphatase non-receptor type 3/SPAC26F1.10c/ 136/4e-32/COG5599/pfam00102/Y_phosphatase/Protein-t…	Hyper
NC_000010.11	103785342	103785444	CpG	miss	102	12.613	4	1	6.4e-07	CpG	NC_000010.11	103767169	103801281	SH3PXD2A_introns	102	gi|578820034|ref|XP_006718142.1|/5431/0.0/PREDICTED: SH3 and PX domain-containing protein 2A isoform X1 [Homo sapiens]/gi|55749543|ref|NM_014631.2|/11247/0.0/Homo sapiens SH3 and PX domains 2A (SH3PXD2A), mRNA/Q5TCZ1/2033/0.0/SH3 and PX domain-containing protein 2A/././././pfam00787/PX/PX domain. PX domains bind to phosphoinositides./GO:0072675|osteoclast fusion;GO:0006801|superoxide metabolic pr…	Hyper
NC_000008.11	1054027	1054113	CpG	miss	86	-13.2178	4	1	8.7e-07	CpG	NC_000008.11	907966	1137298	ERICH1-AS1_introns	86	gi|205830269|sp|P0C838.1|ERAS1_HUMAN/435/8e-51/RecName: Full=Putative uncharacterized protein encoded by ERICH1-AS1; AltName: Full=ERICH1 antisense RNA 1; AltName: Full=ERICH1 antisense gene protein 1; AltName: Full=Putative DAP-2 like protein/gi|410442564|ref|NR_073397.1|/857/0.0/Homo sapiens ERICH1 antisense RNA 1 (ERICH1-AS1), long non-coding RNA/././././././././pfam10667/DUF2486/Protein of un…	Hypo
NC_000020.11	22578913	22579351	CpG	NC_000020.11:22578915-22579363:CGIs	438	-12.5256	16	3	1.13e-06	CpG	NC_000020.11	22578642	22580642	LINC00261_up	438	gi|675792254|ref|XP_008952993.1|/144/2e-17/PREDICTED: uncharacterized protein LOC103783422 [Pan paniscus]/gi|551890593|tpe|HG511254.1|/4912/0.0/TPA: Homo sapiens long non-coding RNA OTTHUMT00000106574.2 (LINC00261 gene), lincRNA/././././././././pfam04791/LMBR1/LMBR1-like membrane protein. Members of this family are integral membrane proteins that are around 500 residues in length. LMBR1 is not in…	Hypo
NC_000002.12	240449860	240449981	CpG	miss	121	12.9013	10	1	1.17e-06	CpG	NC_000002.12	240449418	240451331	PP14571_exon	121	miss	Hyper
NC_000020.11	61856389	61856544	CpG	miss	155	-11.6785	5	1	1.61e-06	CpG	NC_000020.11	61852898	61873727	CDH4_introns	155	gi|14589893|ref|NP_001785.2|/4417/0.0/cadherin-4 isoform 1 preproprotein [Homo sapiens]/gi|599045863|ref|NM_001794.4|/6513/0.0/Homo sapiens cadherin 4, type 1, R-cadherin (retinal) (CDH4), transcript variant 1, mRNA/P55283/1701/0.0/Cadherin-4/././././pfam01049/Cadherin_C/Cadherin cytoplasmic region. Cadherins are vital in cell-cell adhesion during tissue differentiation. Cadherins are linked to t…	Hypo
NC_000010.11	130379109	130379231	CpG	miss	122	-12.8126	5	1	1.67e-06	CpG	NC_000010.11	130336923	130421024	LOC107984002_introns	122	././././gi|21540011|emb|AL157712.14|/1274/0.0/Human DNA sequence from clone RP11-339B9 on chromosome 10, complete sequence/././././././././pfam03154/Atrophin-1/Atrophin-1 family. Atrophin-1 is the protein product of the dentatorubral-pallidoluysian atrophy (DRPLA) gene. DRPLA OMIM:125370 is a progressive neurodegenerative disorder. It is caused by the expansion of a CAG repeat in the DRPLA gene o…	Hypo
NC_000023.11	119606302	119606413	CpG	NC_000023.11:119605607-119606552:CGIs	111	-15.1648	8	1	2e-06	CpG	NC_000023.11	119605730	119606464	NKRF_exon	111	miss	Hypo
NC_000016.10	21283623	21283697	CpG	NC_000016.10:21283659-21284093:CGIs	74	-11.0072	6	1	2.03e-06	CpG	NC_000016.10	21278960	21290469	CRYM_introns	74	gi|4503065|ref|NP_001879.1|/1648/0.0/ketimine reductase mu-crystallin [Homo sapiens]/gi|34367639|emb|BX648477.1|/1468/0.0/Homo sapiens mRNA; cDNA DKFZp686P07163 (from clone DKFZp686P07163)/Q14894/ 639/0.0/Ketimine reductase mu-crystallin/MA3252/ 159/5e-43/COG2423/pfam02423/OCD_Mu_crystall/Ornithine cyclodeaminase/mu-crystallin family. This family contains the bacterial Ornithine cyclodeaminase en…	Hypo
NC_000021.9	45455591	45455729	CpG	miss	138	-12.5368	4	1	2.22e-06	CpG	NC_000021.9	45455509	45456176	COL18A1_exon	138	miss	Hypo
NC_000021.9	45455591	45455729	CpG	miss	138	-12.5368	4	1	2.22e-06	CpG	NC_000021.9	45455509	45456881	COL18A1_exon	138	miss	Hypo
NC_000006.12	166852564	166852678	CpG	miss	114	-10.1227	7	1	2.31e-06	CpG	NC_000006.12	166770913	166858199	RPS6KA2_introns	114	gi|62087812|dbj|BAD92353.1|/4070/0.0/ribosomal protein S6 kinase, 90kDa, polypeptide 2 isoform b variant [Homo sapiens]/gi|578812929|ref|XM_005267092.2|/6033/0.0/PREDICTED: Homo sapiens ribosomal protein S6 kinase, 90kDa, polypeptide 2 (RPS6KA2), transcript variant X4, mRNA/Q15349/1403/0.0/Ribosomal protein S6 kinase alpha-2/././././pfam00069/Pkinase/Protein kinase domain./GO:0007411|axon guidanc…	Hypo
NC_000011.10	17736089	17736184	CpG	NC_000011.10:17734509-17736739:CGIs	95	-14.8157	15	1	2.56e-06	CpG	NC_000011.10	17734809	17736572	KCNC1_exon	95	miss	Hypo
NC_000011.10	17736089	17736184	CpG	NC_000011.10:17734509-17736739:CGIs	95	-14.8157	15	1	2.56e-06	CpG	NC_000011.10	17735947	17736572	KCNC1_exon	95	miss	Hypo
NC_000006.12	32183646	32183739	CpG	miss	93	-10.327	4	1	2.79e-06	CpG	NC_000006.12	32183554	32183708	AGER_exon	62	miss	Hypo
NC_000006.12	32183646	32183739	CpG	miss	93	-10.327	4	1	2.79e-06	CpG	NC_000006.12	32183554	32183750	AGER_exon	93	miss	Hypo
NC_000006.12	136923118	136923744	CpG	NC_000006.12:136921177-136924304:CGIs	626	-11.8611	37	1	3.14e-06	CpG	NC_000006.12	136922867	136923884	SLC35D3_introns	626	gi|56912198|ref|NP_001008783.1|/1725/0.0/solute carrier family 35 member D3 [Homo sapiens]/gi|426354682|ref|XM_004044735.1|/2379/0.0/PREDICTED: Gorilla gorilla gorilla solute carrier family 35, member D3 (SLC35D3), mRNA/Q5M8T2/ 669/0.0/Solute carrier family 35 member D3/././././pfam03151/TPT/Triose-phosphate Transporter family. This family includes transporters with a specificity for triose phosp…	Hypo
NC_000010.11	77842248	77842722	CpG	miss	474	10.8184	6	1	3.98e-06	CpG	NC_000010.11	77842193	77843446	DLG5_introns	474	gi|71891671|dbj|BAA25509.2|/9076/0.0/KIAA0583 protein [Homo sapiens]/gi|95089460|ref|NM_004747.3|/7479/0.0/Homo sapiens discs, large homolog 5 (Drosophila) (DLG5), mRNA/Q8TDM6/2373/0.0/Disks large homolog 5/././././pfam04822/Takusan/Takusan. This domain is named takusan, which is a Japanese word meaning 'many'. Members of this family regulate synaptic activity./GO:0045176|apical protein localizat…	Hyper
NC_000002.12	222292092	222292182	CpG	miss	90	-11.3211	6	2	4.76e-06	CpG	NC_000002.12	222259924	222293629	PAX3_introns	90	gi|31563344|ref|NP_852124.1|/2574/0.0/paired box protein Pax-3 isoform PAX3e [Homo sapiens]/gi|300116154|ref|NM_181458.3|/3357/0.0/Homo sapiens paired box 3 (PAX3), transcript variant PAX3D, mRNA/P23760/ 927/0.0/Paired box protein Pax-3/././././pfam00292/PAX/'Paired box' domain./GO:0055007|cardiac muscle cell differentiation;GO:0016477|cell migration;GO:0008283|cell proliferation;GO:0048066|devel…	Hypo
NC_000008.11	50068230	50068339	CpG	miss	109	12.3841	4	1	6.16e-06	CpG	NC_000008.11	50011857	50164130	SNTG1_introns	109	gi|9507163|ref|NP_061840.1|/2627/0.0/gamma-1-syntrophin isoform 1 [Homo sapiens]/gi|544452212|ref|XM_005563291.1|/4951/0.0/PREDICTED: Macaca fascicularis syntrophin, gamma 1 (SNTG1), transcript variant X1, mRNA/Q925E1/ 533/0.0/Gamma-1-syntrophin/././././pfam00595/PDZ/PDZ domain (Also known as DHR or GLGF). PDZ domains are found in diverse signaling proteins./GO:0098779|mitophagy in response to mi…	Hyper
NC_000019.10	7924667	7924769	CpG	NC_000019.10:7924612-7926314:CGIs	102	13.4829	11	1	6.57e-06	CpG	NC_000019.10	7924495	7925558	CTXN1_exon	102	miss	Hyper
NC_000007.14	128880760	128880881	CpG	miss	121	-14.4424	3	1	6.65e-06	CpG	NC_000007.14	128880721	128880996	KCP_introns	121	gi|767947715|ref|XP_011514473.1|/7487/0.0/PREDICTED: kielin/chordin-like protein isoform X1 [Homo sapiens]/gi|209571518|ref|NM_001135914.1|/4733/0.0/Homo sapiens kielin/chordin-like protein (KCP), transcript variant 1, mRNA/Q6ZWJ8/2626/0.0/Kielin/chordin-like protein/././././pfam00094/VWD/von Willebrand factor type D domain. Luciferin-2-monooxygenase from Vargula hilgendorfii contains a vwd domai…	Hypo
NC_000014.9	56809051	56809518	CpG	NC_000014.9:56807889-56810122:CGIs	467	-10.5776	13	1	1.27e-05	CpG	NC_000014.9	56805663	56810158	OTX2_introns	467	gi|676270739|gb|KFO25916.1|/1433/0.0/Homeobox protein OTX2 [Fukomys damarensis]/gi|395455072|ref|NM_001270524.1|/2335/0.0/Homo sapiens orthodenticle homeobox 2 (OTX2), transcript variant 4, mRNA/P32243/ 495/1e-169/Homeobox protein OTX2/././././pfam03529/TF_Otx/Otx1 transcription factor./GO:0007411|axon guidance;GO:0001708|cell fate specification;GO:0048852|diencephalon morphogenesis;GO:0009953|do…	Hypo
NC_000016.10	75806706	75806800	CpG	miss	94	11.171	4	1	1.67e-05	CpG	NC_000016.10	75798029	75837194	LOC105371348_introns	94	gi|119616023|gb|EAW95617.1|/844/4e-110/telomeric repeat binding factor 2, interacting protein, isoform CRA_b [Homo sapiens]/gi|29568029|gb|AC105430.2|/3460/0.0/Homo sapiens chromosome 16 clone RP11-2C15, complete sequence/Q6UX73/53.9/7e-06/UPF0764 protein C16orf89/././././pfam13900/GVQW/Putative binding domain. This short domain is often found nested inside other longer domains. The function is n…	Hyper
NC_000021.9	44706538	44706661	CpG	miss	123	-11.6084	12	2	3.63e-05	CpG	NC_000021.9	44698044	44711432	TSPEAR_introns	123	gi|22001420|ref|NP_659428.2|/3482/0.0/thrombospondin-type laminin G domain and EAR repeat-containing protein isoform 1 precursor [Homo sapiens]/gi|436408718|ref|NM_001272037.1|/4029/0.0/Homo sapiens thrombospondin-type laminin G domain and EAR repeats (TSPEAR), transcript variant 2, mRNA/Q8WU66/1284/0.0/Thrombospondin-type laminin G domain and EAR repeat-containing protein/././././pfam03736/EPTP/…	Hypo
NC_000005.10	172497275	172497349	CpG	miss	74	-11.5249	6	2	3.78e-05	CpG	NC_000005.10	172496699	172507511	LOC105377727_introns	74	././././gi|18958633|gb|AC011407.6|/554/0.0/Homo sapiens chromosome 5 clone CTB-54I1, complete sequence/././././././././pfam13061/DUF3923/Protein of unknown function (DUF3923). This family of proteins is functionally uncharacterized. This family of proteins is found in bacteria. Proteins in this family are approximately 80 amino acids in length./././././.	Hypo
NC_000005.10	172497275	172497349	CpG	miss	74	-11.5249	6	2	3.78e-05	CpG	NC_000005.10	172496699	172507511	LOC107984004_introns	74	././././gi|18958633|gb|AC011407.6|/695/0.0/Homo sapiens chromosome 5 clone CTB-54I1, complete sequence/././././././././pfam13900/GVQW/Putative binding domain. This short domain is often found nested inside other longer domains. The function is not known, but the domain carries a highly conserved GVQW motif. The members are rich in proline and cysteine. This may be a binding domain./././././.	Hypo
NC_000011.10	116644762	116644890	CpG	miss	128	-10.1759	8	1	4.69e-05	CpG	NC_000011.10	116639537	116652897	LOC101929011_introns	128	././././gi|14861100|dbj|AP000770.4|/316/1e-163/Homo sapiens genomic DNA, chromosome 11q, clone:CMB9-27A20, complete sequence/././././././././pfam03660/PHF5/PHF5-like protein. This family of proteins the superfamily of PHD-finger proteins. At least one example, from mouse, may act as a chromatin-associated protein. The S. pombe ini1 gene is essential, required for splicing. It is localized in the …	Hypo
NC_000015.10	76334834	76335037	CpG	miss	203	-13.5251	21	2	4.79e-05	CpG	NC_000015.10	76334722	76336723	ISL2_up	203	gi|694960718|ref|XP_009427887.1|/2428/0.0/PREDICTED: insulin gene enhancer protein ISL-2 isoform X1 [Pan troglodytes]/gi|326205388|dbj|AB593133.1|/3392/0.0/Homo sapiens ISL2 mRNA for insulin gene enhancer protein ISL-2, complete cds, clone: HP08667-RBd80H05/Q96A47/ 667/0.0/Insulin gene enhancer protein ISL-2/ECU03g1170/63.2/5e-10/COG5576/pfam00412/LIM/LIM domain. This family represents two copies…	Hypo
NC_000013.11	109127086	109127584	CpG	NC_000013.11:109127335-109127618:CGIs	498	-11.8718	24	3	4.82e-05	CpG	NC_000013.11	109127281	109127550	MYO16_exon	269	miss	Hypo
NC_000005.10	176823415	176823511	CpG	miss	96	11.5724	5	1	4.88e-05	CpG	NC_000005.10	176810820	176862623	UNC5A_introns	96	gi|767938714|ref|XP_011532988.1|/4692/0.0/PREDICTED: netrin receptor UNC5A isoform X1 [Homo sapiens]/gi|578811263|ref|XM_006714928.1|/3878/0.0/PREDICTED: Homo sapiens unc-5 homolog A (C. elegans) (UNC5A), transcript variant X3, mRNA/Q6ZN44/1386/0.0/Netrin receptor UNC5A/././././pfam00791/ZU5/ZU5 domain. Domain present in ZO-1 and Unc5-like netrin receptors Domain of unknown function./GO:0033564|a…	Hyper
NC_000008.11	141474306	141474437	CpG	miss	131	-10.2351	5	1	5.76e-05	CpG	NC_000008.11	141474227	141475924	MROH5_introns	131	gi|148727311|ref|NP_997297.2|/6947/0.0/maestro heat-like repeat family member 5 [Homo sapiens]/gi|148727310|ref|NM_207414.2|/4161/0.0/Homo sapiens maestro heat-like repeat family member 5 (MROH5), transcript variant 1, mRNA/././././././././pfam03154/Atrophin-1/Atrophin-1 family. Atrophin-1 is the protein product of the dentatorubral-pallidoluysian atrophy (DRPLA) gene. DRPLA OMIM:125370 is a prog…	Hypo
NC_000003.12	127022337	127022443	CpG	miss	106	-11.9515	3	1	7.72e-05	CpG	NC_000003.12	127022341	127022751	PLXNA1_introns	102	gi|635121187|ref|XP_007983682.1|/9931/0.0/PREDICTED: LOW QUALITY PROTEIN: plexin-A1 [Chlorocebus sabaeus]/gi|262118281|ref|NM_032242.3|/9066/0.0/Homo sapiens plexin A1 (PLXNA1), mRNA/Q9UIW2/3730/0.0/Plexin-A1/././././pfam08337/Plexin_cytopl/Plexin cytoplasmic RasGAP domain. This family features the C-terminal regions of various plexins. Plexins are receptors for semaphorins, and plexin signalling…	Hypo
NC_000012.12	51836462	51837425	CpG	miss	963	10.4156	11	1	9.05e-05	CpG	NC_000012.12	51831917	51840121	FIGNL2_introns	963	gi|333609274|ref|NP_001013712.4|/1452/8e-180/putative fidgetin-like protein 2 [Homo sapiens]/gi|333609273|ref|NM_001013690.4|/4694/0.0/Homo sapiens fidgetin-like 2 (FIGNL2), mRNA/A6NMB9/ 226/2e-60/Putative fidgetin-like protein 2/ECU11g1030/84.0/9e-16/COG0464/pfam13900/GVQW/Putative binding domain. This short domain is often found nested inside other longer domains. The function is not known, but…	Hyper
NC_000021.9	31560084	31560188	CpG	miss	104	-10.6052	4	1	0.000102895	CpG	NC_000021.9	31560016	31560487	LOC150051_exon	104	miss	Hypo
NC_000016.10	62018414	62018501	CpG	miss	87	11.3562	3	1	0.000122439	CpG	NC_000016.10	61941483	62021151	CDH8_introns	87	gi|397506458|ref|XP_003823744.1|/3856/0.0/PREDICTED: cadherin-8 isoform X1 [Pan paniscus]/gi|21954994|gb|AC092125.2|/7454/0.0/Homo sapiens chromosome 16 clone RP11-109D24, complete sequence/P55286/ 497/0.0/Cadherin-8/././././pfam01049/Cadherin_C/Cadherin cytoplasmic region. Cadherins are vital in cell-cell adhesion during tissue differentiation. Cadherins are linked to the cytoskeleton by catenin…	Hyper
NC_000014.9	80955587	80955688	CpG	miss	101	-12.1409	7	1	0.000131287	CpG	NC_000014.9	80955524	80955850	TSHR_exon	101	miss	Hypo
NC_000014.9	80955587	80955688	CpG	miss	101	-12.1409	7	1	0.000131287	CpG	NC_000014.9	80955628	80955850	TSHR_exon	60	miss	Hypo
NC_000023.11	49231000	49231108	CpG	NC_000023.11:49230747-49231058:CGIs	108	12.3692	8	1	0.000152753	CpG	NC_000023.11	49230989	49231201	CACNA1F_introns	108	gi|53832007|ref|NP_005174.2|/9073/0.0/voltage-dependent L-type calcium channel subunit alpha-1F isoform 1 [Homo sapiens]/gi|531990801|ref|NM_005183.3|/6070/0.0/Homo sapiens calcium channel, voltage-dependent, L type, alpha 1F subunit (CACNA1F), transcript variant 1, mRNA/O60840/3308/0.0/Voltage-dependent L-type calcium channel subunit alpha-1F/././././pfam00520/Ion_trans/Ion transport protein. Th…	Hyper
NC_000017.11	75833076	75833181	CpG	miss	105	11.7059	3	1	0.000218607	CpG	NC_000017.11	75833045	75834074	UNC13D_introns	105	gi|767994007|ref|XP_011522806.1|/5307/0.0/PREDICTED: protein unc-13 homolog D isoform X1 [Homo sapiens]/gi|120432045|ref|NM_199242.2|/4393/0.0/Homo sapiens unc-13 homolog D (C. elegans) (UNC13D), mRNA/Q70J99/2041/0.0/Protein unc-13 homolog D/././././pfam10540/Membr_traf_MHD/Munc13 (mammalian uncoordinated) homology domain. Munc13 proteins constitute a family of three highly homologous molecules (…	Hyper
NC_000004.12	14877668	14877807	CpG	miss	139	-10.234	4	1	0.000739472	CpG	NC_000004.12	14859616	14888058	LINC00504_introns	139	gi|2072972|gb|AAC51276.1|/2136/0.0/putative p150 [Homo sapiens]/gi|16303558|gb|AC093846.3|/4102/0.0/Homo sapiens BAC clone RP11-458B24 from 4, complete sequence/O00370/33.1/1e-78/LINE-1 retrotransposable element ORF2 protein/././././pfam00078/RVT_1/Reverse transcriptase (RNA-dependent DNA polymerase). A reverse transcriptase gene is usually indicative of a mobile element such as a retrotransposon…	Hypo
NC_000017.11	81314570	81314676	CpG	miss	106	-10.3482	8	1	0.002565	CpG	NC_000017.11	81314481	81330143	TMEM105_introns	106	gi|119610053|gb|EAW89647.1|/797/1e-95/transmembrane protein 105, partial [Homo sapiens]/gi|307133784|ref|NM_178520.3|/3321/0.0/Homo sapiens transmembrane protein 105 (TMEM105), mRNA/Q8N8V8/ 254/4e-77/Transmembrane protein 105/././././pfam13900/GVQW/Putative binding domain. This short domain is often found nested inside other longer domains. The function is not known, but the domain carries a high…	Hypo
